# Supplementary material for: The Differential Growth Inhibition of Phytophthora spp. Caused by the Rare Sugar Tagatose Is Associated With Species-Specific Metabolic and Transcriptional Changes
Source: Front Microbiol. 2021 Jul 7;12:711545. doi: 10.3389/fmicb.2021.711545 (PMC8292896; doi:10.3389/fmicb.2021.711545)
Supplement: Supplementary Table 1 — Sugar content in the pea agar medium. [file Table_1.XLSX]

## Sheet: Table S1
TABLE S1 | Sugar content in the pea agar medium. Sugar content (mg/kg) in the pea agar medium used for Phytophthora infestans and P. cinnamomi growth. Mean and standard error values of three replicates are reported for each metabolite.
Sugar	Mean content (mg/kg)	Standard error
Arabinose	< 1	0
Fructose	57	0.57735
Glucose	79	4.16333
Maltose	< 1	0
Mannose	17.67	0.666667
Ribose	< 1	0
Tagatose	< 1	0
Trehalose	< 1	0
Xylose	< 1	0
Isomaltose	9.67	0.666667
Lactose	< 1	0
Melibiose	< 1	0
Rhamnose	2.33	0.333333

## Sheet: Table S2
TABLE S2 | Primer sequences of the Phytophthora spp. genes analysed by quantitative real-time PCR. Description (column A) and abbreviation (column B) of Phytophthora infestans (column C) and P. cinnamomi (column D) genes selected for quantitative real-time PCR (qPCR). Forward (column E) and reverse (column F) primers for qPCR analysis were compatible for the P. infestans and P. cinnamomi gene seq…
Gene name	Gene abbreviation	P. infestans accession number	P. cinnamomi accession number	Primer Forward (5'-3')	Primer Reverse (5'-3')	Cluster	RNA-Seq Log2(FC) P. infestans		RNA-Seq Log2(FC) P. cinnamomi		P value P. infestans		P value P. cinnamomi		qPCR Log2(FC) P. infestans		qPCR Log2(FC) P. cinnamomi		qPCR Log2(standard error) P. infestans		qPCR Log2(standard error) P. cinnamomi		Mean expression level (CPM) P. infestans				Standard error (CPM) P. infestans				Mean expression level (CPM) P. cinnamomi				Standard error (CPM) P. cinnamomi				Functional annotation			Functional annotation classes
							Tagatose/Control 4 DAI	Tagatose/Control 10 DAI	Tagatose/Control 4 DAI	Tagatose/Control 10 DAI	Tagatose/Control 4 DAI	Tagatose/Control 10 DAI	Tagatose/Control 4 DAI	Tagatose/Control 10 DAI	Tagatose/Control 4 DAI	Tagatose/Control 10 DAI	Tagatose/Control 4 DAI	Tagatose/Control 10 DAI	Tagatose/Control 4 DAI	Tagatose/Control 10 DAI	Tagatose/Control 4 DAI	Tagatose/Control 10 DAI	C 4 DAI	C 10 DAI	T 4 DAI	T 10 DAI	C 4 DAI	C 10 DAI	T 4 DAI	T 10 DAI	C 4 DAI	C 10 DAI	T 4 DAI	T 10 DAI	C 4 DAI	C 10 DAI	T 4 DAI	T 10 DAI				Code	Functional class
Alcohol dehydrogenase	adh	PITG_18340	_	TTTCGTGACCATCAACCC	AACGCACCAGACGACACTA	4&10 DAI P. infestans	3.00689	5.31401	-	-	5.93249e-06	6.25279e-09	-	-	2.85532	4.93197	-	-	0.175126	0.183335	-	-	30.8043	5.27923	187.579	197.861	14.699	0.466239	29.2602	22.1744	-	-	-	-	-	-	-	-	M			SM	Sugar metabolism
Glyceraldehyde-3-phosphate dehydrogenase	gapdh	PITG_01939	_	TGTGGCTTGGTACGACAAT	GCAAACATCTACGCTACGCT	4&10 DAI P. infestans	2.33283	3.11864	-	-	6.59458e-10	1.39849e-11	-	-	2.10917	2.45864	-	-	0.0763861	0.0829211	-	-	19.2573	11.1521	92.7261	89.3206	1.24424	1.04072	5.82639	5.19294	-	-	-	-	-	-	-	-	EM			EM	Energy metabolism
Glucanase	glu	PITG_18335	_	AGGATACTTTGTCAGCGAGC	GGTGGGGTCTGGTCAGT	4&10 DAI P. infestans	-6.0422	-4.69879	-	-	8.67491e-10	2.19342e-08	-	-	-4.62727	-4.41156	-	-	0.219623	0.174011	-	-	12.3031	13.8189	0.164273	0.440404	0.769498	1.01167	0.0912207	0.0607378	-	-	-	-	-	-	-	-	SM			AM	Amino acid and nitrogen metabolism
Serine protease family S33	prss33	PITG_13407	_	GCAGCTCCAGGTACAAGG	GTCGGCGGAAAGTTGTT	4 DAI P. infestans	1.65289	0.660589	-	-	1.35053e-09	6.54627e-05	-	-	1.85139	1.00189	-	-	0.121555	0.0398666	-	-	18.5646	19.1345	55.6174	27.9969	1.25464	1.07981	2.69299	1.44605	-	-	-	-	-	-	-	-	PM			PM	Protein metabolism and ribosomal processes
Polygalacturonase	pga	PITG_19634	_	CAGCCAGGTTACCATTTCAG	AGCCAGACACCACCTTTG	4 DAI P. infestans	-1.33864	-0.752094	-	-	5.53832e-06	0.00135232	-	-	-1.0512	-0.414782	-	-	0.0860567	0.0444058	-	-	6.06384	4.93477	2.19777	2.73494	0.785962	0.210833	0.146635	0.30938	-	-	-	-	-	-	-	-	SM			DNA	DNA metabolism and replication
Glucokinase	gck	PITG_06022	_	ACATCACTGGTGGACTTGCT	GAACAAGGTAGATCGGGCA	10 DAI P. infestans	0.782768	1.55636	-	-	0.00194291	2.72604e-06	-	-	1.07089	1.81303	-	-	0.00925863	0.113369	-	-	6.84365	4.75103	11.2757	13.0117	0.407187	0.571476	0.692823	1.62266	-	-	-	-	-	-	-	-	SM			RNA	RNA metabolism
Alternative oxidase	aox_a	_	gw1.8.631.1	CCTCTCGGACCAACATCA	CTTGACGATGGGGTGGT	4&10 DAI P. cinnamomi	-	-	5.1956	4.78334	-	-	1.83077e-09	5.42573e-09	-	-	1.82488	1.60184	-	-	0.176313	0.450191	-	-	-	-	-	-	-	-	1.20171	1.08193	44.7179	29.8998	0.241084	0.312822	3.47694	4.79569	OX			LM	Lipid metabolism
WRKY transcription factor	wrky_a	_	e_gw1.94.47.1	AGACCCACGGAAAGCAAT	GACGGATAACTTGAAAGGGG	4&10 DAI P. cinnamomi	-	-	6.15198	5.86231	-	-	6.69029e-08	1.2233e-07	-	-	5.5722	5.35178	-	-	0.125507	0.168968	-	-	-	-	-	-	-	-	0.475267	0.369	27.0307	23.645	0.234755	0.121709	2.04112	0.800607	TR			2M	Secondary metabolism
Glycerol-3-phosphate dehydrogenase	gpdh	_	fgenesh1_kg.177_#_9_#_Locus3983v1rpkm47.00	CTTCGTGACCCAGCAGAC	GGATGCCGTAGACCTCCT	4&10 DAI P. cinnamomi	-	-	1.7116	2.54051	-	-	2.28119e-05	2.4476e-07	-	-	1.61798	2.7775	-	-	0.168917	0.326135	-	-	-	-	-	-	-	-	92.0638	18.9886	301.351	118.014	3.95919	2.98276	15.5834	27.4781	EM			M	Cellular metabolism *
Cutin hydrolase	cuth	_	gm1.11700_g	CTCGCACACCTCACGTATC	GATAATACCCTCGCACTGTTG	4 DAI P. cinnamomi	-	-	-2.28314	-0.313779	-	-	0.00234134	0.619177	-	-	-1.26205	-0.912283	-	-	0.288113	0.375588	-	-	-	-	-	-	-	-	2.17303	2.22987	0.411886	1.36673	0.499813	0.804163	0.151088	0.131937	V			T	Transport
Pyridoxal phosphate phosphatase	pdxp	_	estExt_fgenesh1_pm.C_190028	TGCTGCTTCACGTCTGG	TGTTAGGGTTGGCGTCC	10 DAI P. cinnamomi	-	-	0.147006	2.05196	-	-	0.715617	0.000131701	-	-	0.422869	1.16536	-	-	0.419327	0.493866	-	-	-	-	-	-	-	-	29.108	10.0476	32.1941	40.0292	3.07423	3.7894	3.57707	10.3185	S			G	Growth and development
Succinate-semialdehyde dehydrogenase	ssadh	_	gm1.14606_g	CTGGGGCTCTACTTCTTCG	GGTGGTTTAGGTGCTGCTC	10 DAI P. cinnamomi	-	-	0.280367	1.426	-	-	0.453282	0.00149747	-	-	0.973923	0.790894	-	-	0.249312	0.0862184	-	-	-	-	-	-	-	-	1.55331	1.02292	1.83649	3.46602	0.207392	0.152038	0.11062	1.38578	EM			TR	Transcription
Alternative oxidase	aox_b	PITG_09886	estExt_Genewise1Plus.C_8_t10440	TGTCATCGCTTTGTGGG	CTTGTAGTACGTCTGAGCAATGA	DDUU Orthologous DEGs	-3.93263	-4.64996	2.23566	4.18658	1.69585e-10	4.55178e-12	4.81589e-06	4.49984e-11	-2.89123	-3.57632	1.70951	2.20791	0.290438	0.437489	0.15686	0.13545	4.17691	10.115	0.257716	0.302734	0.399797	0.617422	0.116962	0.0399074	8.21033	1.40511	39.0373	26.7622	0.528041	0.275624	2.98812	2.28608	OX			S	Signal transduction, receptor recognition and phosphorylation cascade
Major Facilitator Superfamily	mfs	PITG_00095	fgenesh1_kg.22_#_57_#_Locus4379v1rpkm41.63	TTGGACGTACCAGCAGAAG	CATGCCCTTGTTACCAGTCT	UUDD Orthologous DEGs	2.91345	3.37872	-0.715618	-0.695382	1.92745e-10	7.99926e-12	0.0206774	0.0241628	2.52049	3.73559	-0.61381	-1.86697	0.217934	0.0493281	0.531021	0.635033	0.941558	0.5733	6.46968	5.50647	0.170761	0.141246	0.577164	0.249683	29.0887	3.27084	17.8973	2.28092	1.69067	0.207471	1.91494	0.551049	T			D	Defence and stress response
β-tubulin	tub-b	PITG_00156	CE87491_33821	GCTGAGTCCAACATGAACG	CTCATCCATCTCCTCGTCC										-	-	-	-	-	-	-	-	724.356	653.131	546.713	528.369	15.8406	30.0136	13.3552	10.2785	238.198	227.422	252.256	243.303	12.0297	2.40446	4.50628	2.42217				OX	Oxidative stress
																																										V	Virulence
																																										U	Unknown function
																																											* 'Cellular metabolism' includes genes that cannot be classified in the more precise categories of ‘sugar metabolism’, ‘energy metabolism’, ‘amino acid and nitrogen metabolism’, ‘protein metabolism’, ‘DNA metabolism’, ‘RNA metabolism’, ‘lipid metabolism’ and ‘secondary metabolism')

## Sheet: Table S3
TABLE S3 | RNA-Seq sequencing and mapping results of each replicate. Phytophthora infestans (PI) and P. cinnamomi (PC) mycelium was collected at four (4) and ten (10) days after incubation (DAI) on pea agar medium in the absence (control, C) and presence of tagatose (T) in quadruplicate (from 1 to 4; columns A-E). Read pairs were obtained by RNA-Seq (column F) and those that passed the quality ch…
Phytophthora spp.	Treatment	Days after incubation	Replicate	Sample code	Total reads	Filtered reads	Uniquely mapped reads	Uniquely mapped reads (%)
P. infestans	Control	4	1	PI-C1	12837475	12175597	9156594	75.2045
P. infestans	Control	4	2	PI-C2	14446759	13673499	9923091	72.5717
P. infestans	Control	4	3	PI-C3	15934371	15123339	10979584	72.6003
P. infestans	Control	4	4	PI-C4	14663640	13884550	9539540	68.7062
P. infestans	Tagatose	4	1	PI-T1	12682122	12010886	8541808	71.1172
P. infestans	Tagatose	4	2	PI-T2	12276227	11580268	8809348	76.0721
P. infestans	Tagatose	4	3	PI-T3	14046268	13238106	9455511	71.4265
P. infestans	Tagatose	4	4	PI-T4	16778501	15763211	11481053	72.8345
P. infestans	Control	10	1	PI-C5	14921592	13781328	10172597	73.8143
P. infestans	Control	10	2	PI-C6	12725410	12062491	8751296	72.5497
P. infestans	Control	10	3	PI-C7	11269382	10708397	7862604	73.4247
P. infestans	Control	10	4	PI-C8	12205090	11562197	8067650	69.7761
P. infestans	Tagatose	10	1	PI-T5	15963926	15070104	10968238	72.7814
P. infestans	Tagatose	10	2	PI-T6	23925916	22401970	12711308	56.7419
P. infestans	Tagatose	10	3	PI-T7	12483444	11799647	8487905	71.9336
P. infestans	Tagatose	10	4	PI-T8	16052174	15179978	9884209	65.1135
P. cinnamomi	Control	4	1	PC-C1	12050062	11343137	6992007	61.6409
P. cinnamomi	Control	4	2	PC-C2	14823075	14021825	8841288	63.0538
P. cinnamomi	Control	4	3	PC-C3	12272687	11501344	6550754	56.9564
P. cinnamomi	Control	4	4	PC-C4	18660010	9701664	4939995	50.919
P. cinnamomi	Tagatose	4	1	PC-T1	11284516	10621540	6385280	60.1163
P. cinnamomi	Tagatose	4	2	PC-T2	11450178	10861226	4197875	38.6501
P. cinnamomi	Tagatose	4	3	PC-T3	14742467	13749309	8482778	61.696
P. cinnamomi	Tagatose	4	4	PC-T4	14450811	13440113	7209488	53.6416
P. cinnamomi	Control	10	1	PC-C5	14657180	13606398	8605807	63.2482
P. cinnamomi	Control	10	2	PC-C6	13104905	12098913	7306954	60.3935
P. cinnamomi	Control	10	3	PC-C7	13750822	12718752	7891532	62.0464
P. cinnamomi	Control	10	4	PC-C8	12489732	11673696	7934477	67.9689
P. cinnamomi	Tagatose	10	1	PC-T5	13923372	12889858	7841286	60.833
P. cinnamomi	Tagatose	10	2	PC-T6	11994103	11141088	6443356	57.8342
P. cinnamomi	Tagatose	10	3	PC-T7	14751164	13641294	7822743	57.346
P. cinnamomi	Tagatose	10	4	PC-T8	15207155	14149104	9047846	63.9464

## Sheet: Table S4
TABLE S4 | Expression levels of Phytophthora infestans genes. Gene expression levels, assessed as counts per million (CPM), were calculated for P. infestans collected at four and ten days after incubation (DAI) in the absence (control, C) and presence of tagatose (T). Gene identifier (column A), three best protein hits based on BLAST-X results (e-value lower than 1×10-5) against the UniProtKB dat…
P. infestans Gene ID	Protein description 1	E-value Protein description 1	Protein description 2	E-value Protein description 2	Protein description 3	E-value Protein description 3	Mean expression level (CPM)				Standard error (CPM)
							C 4 DAI	C 10 DAI	T 4 DAI	T 10 DAI	C 4 DAI	C 10 DAI	T 4 DAI	T 10 DAI	Control 4 DAI 1	Control 4 DAI 2	Control 4 DAI 3	Control 4 DAI 4	Control 10 DAI 1	Control 10 DAI 2	Control 10 DAI 3	Control 10 DAI 4	Tagatose 4 DAI 1	Tagatose 4 DAI 2	Tagatose 4 DAI 3	Tagatose 4 DAI 4	Tagatose 10 DAI 1	Tagatose 10 DAI 2	Tagatose 10 DAI 3	Tagatose 10 DAI 4
PITG_00002	Uncharacterized protein n=1 Tax=Phytophthora infestans (strain T30-4) TaxID=403677 RepID=D0MSM1_PHYIT	1.95e-77	Uncharacterized protein n=1 Tax=Phytophthora infestans (strain T30-4) TaxID=403677 RepID=D0NWQ4_PHYIT	1.97e-60	Uncharacterized protein n=1 Tax=Phytophthora nicotianae TaxID=4790 RepID=A0A0W8DWX3_PHYNI	1.69e-45	1.90603	2.12993	2.57582	4.09495	0.221154	0.205061	0.401646	0.662749	2.2846	1.62235	2.28203	1.43513	1.69255	2.12175	2.6798	2.02564	3.68319	2.29258	2.54438	1.78313	3.81777	5.83309	2.62094	4.108
PITG_00003	Protein kinase, putative n=2 Tax=Phytophthora infestans (strain T30-4) TaxID=403677 RepID=D0NWQ7_PHYIT	4.55e-66	TKL protein kinase n=1 Tax=Phytophthora parasitica TaxID=4792 RepID=W2IBU3_PHYPR	5.76e-47	TKL protein kinase n=3 Tax=Phytophthora parasitica TaxID=4792 RepID=W2MPA4_PHYPR	6.13e-47	0.411955	0.254538	0.185247	0.105577	0.167754	0.11517	0.152303	0.0612002	0.806328	0.499185	0.342304	1e-06	0.120896	0.424351	0.472905	1e-06	1e-06	1e-06	0.636095	0.10489	0.224575	0.197732	1e-06	1e-06
PITG_00004	Protein kinase, putative n=1 Tax=Phytophthora infestans (strain T30-4) TaxID=403677 RepID=D0MSM3_PHYIT	0	Protein kinase, putative n=1 Tax=Phytophthora infestans (strain T30-4) TaxID=403677 RepID=D0NWQ8_PHYIT	0	TKL/DRK protein kinase n=1 Tax=Phytophthora parasitica CJ01A1 TaxID=1317063 RepID=W2W920_PHYPR	0	0.945819	0.546713	0.0970536	0.36816	0.120791	0.243508	0.0668305	0.0732717	0.806328	0.873575	0.79871	1.30466	0.483585	0.14145	0.31527	1.24655	0.283322	1e-06	1e-06	0.10489	0.336862	0.296598	0.582431	0.25675
PITG_00005	Protein kinase, putative n=1 Tax=Phytophthora infestans (strain T30-4) TaxID=403677 RepID=D0MSM4_PHYIT	0	TKL/DRK protein kinase n=2 Tax=Phytophthora parasitica TaxID=4792 RepID=W2PPL2_PHYPN	0	Serine/threonine-protein kinase drkB n=1 Tax=Phytophthora nicotianae TaxID=4790 RepID=A0A0W8C889_PHYNI	0	3.1849	2.96584	1.53138	2.13311	0.402494	0.54693	0.362476	0.278905	2.2846	4.24308	3.08074	3.13119	1.69255	2.97046	2.83743	4.36291	1.55827	1.07886	2.54438	0.944011	1.7966	1.58185	2.32972	2.82425
PITG_00006	Uncharacterized protein n=1 Tax=Phytophthora infestans (strain T30-4) TaxID=403677 RepID=D0MSM5_PHYIT	4.44e-91	Uncharacterized protein (Fragment) n=1 Tax=Phytophthora cactorum TaxID=29920 RepID=A0A329SLC8_9STRA	1.58e-29	Uncharacterized protein n=1 Tax=Phytophthora infestans (strain T30-4) TaxID=403677 RepID=D0N6L0_PHYIT	8.12e-29	2.58084	3.19389	1.45716	2.46353	0.449513	0.336639	0.178225	0.174352	2.15021	3.86869	1.82562	2.47886	3.02241	3.96061	2.36453	3.428	1.13329	1.21372	1.90828	1.57335	2.24575	2.47165	2.18412	2.95263
PITG_00009	Uncharacterized protein n=1 Tax=Phytophthora infestans (strain T30-4) TaxID=403677 RepID=D0MSM6_PHYIT	0	Uncharacterized protein (Fragment) n=1 Tax=Phytophthora palmivora var. palmivora TaxID=611791 RepID=A0A2P4XIZ8_9STRA	6.55e-84	Uncharacterized protein n=3 Tax=Phytophthora parasitica TaxID=4792 RepID=W2PMZ3_PHYPN	9.01e-72	0.465083	0.165444	0.806194	1.49957	0.0671055	0.0746735	0.0503513	0.242547	0.268776	0.499185	0.570507	0.521865	0.362689	0.14145	0.157635	1e-06	0.708306	0.809147	0.763313	0.944011	1.01059	1.18639	1.74729	2.054
PITG_00010	Uncharacterized protein n=1 Tax=Phytophthora infestans (strain T30-4) TaxID=403677 RepID=D0MSM7_PHYIT	1.32e-134	Uncharacterized protein (Fragment) n=1 Tax=Phytophthora parasitica P1976 TaxID=1317066 RepID=A0A080YXN9_PHYPR	2.07e-51	Uncharacterized protein n=1 Tax=Phytophthora parasitica P1569 TaxID=1317065 RepID=V9FM50_PHYPR	2.28e-51	1e-06	1e-06	1e-06	0.0247172	0	0	0	0.0247162	1e-06	1e-06	1e-06	1e-06	1e-06	1e-06	1e-06	1e-06	1e-06	1e-06	1e-06	1e-06	1e-06	0.0988659	1e-06	1e-06
PITG_00011	Uncharacterized protein n=1 Tax=Phytophthora infestans (strain T30-4) TaxID=403677 RepID=D0MSM8_PHYIT	1.45e-113	Uncharacterized protein n=1 Tax=Phytophthora parasitica P1976 TaxID=1317066 RepID=A0A080ZCL4_PHYPR	8.3e-98	Uncharacterized protein n=6 Tax=Phytophthora TaxID=4783 RepID=W2KBL8_PHYPR	1.01e-97	41.3979	48.4174	23.8656	27.5799	0.807381	2.05891	1.60319	1.56361	43.8105	40.6836	40.3919	40.7055	46.0615	52.0537	43.8226	51.7316	27.9072	24.8138	20.6095	22.1318	28.521	31.4394	24.1709	26.1885
PITG_00012	Uncharacterized protein n=1 Tax=Phytophthora infestans (strain T30-4) TaxID=403677 RepID=D0MSM9_PHYIT	3.82e-135	Uncharacterized protein n=6 Tax=Phytophthora parasitica TaxID=4792 RepID=W2FYY2_PHYPR	1.14e-106	Uncharacterized protein n=1 Tax=Phytophthora cactorum TaxID=29920 RepID=A0A329RDV5_9STRA	1.86e-105	3.08468	2.03811	2.56773	1.81169	0.327817	0.327237	0.363893	0.326287	3.3597	2.62072	3.87945	2.47886	1.93434	1.83885	1.41872	2.96055	2.69156	3.5063	2.28994	1.78313	1.12287	1.68072	1.74729	2.69588
PITG_00013	Uncharacterized protein n=1 Tax=Phytophthora infestans (strain T30-4) TaxID=403677 RepID=D0MSN0_PHYIT	1.3e-94	Uncharacterized protein n=1 Tax=Phytophthora cactorum TaxID=29920 RepID=A0A329RGJ8_9STRA	1.72e-86	Uncharacterized protein n=3 Tax=Phytophthora parasitica TaxID=4792 RepID=A0A080ZCL2_PHYPR	8.25e-82	0.0957199	0.714611	0.37425	0.321026	0.0636465	0.0515023	0.102928	0.0865353	0.268776	1e-06	0.114101	1e-06	0.725378	0.565801	0.788176	0.779091	0.141661	0.404574	0.636095	0.31467	0.224575	0.494329	0.436823	0.128375
PITG_00014	26S proteasome non-ATPase regulatory subunit 13, putative n=1 Tax=Phytophthora infestans (strain T30-4) TaxID=403677 RepID=D0MSN1_PHYIT	0	26S proteasome non-ATPase regulatory subunit 13 n=7 Tax=Phytophthora TaxID=4783 RepID=A0A0W8CU67_PHYNI	0	Uncharacterized protein n=1 Tax=Phytophthora parasitica TaxID=4792 RepID=W2MHI5_PHYPR	0	260.166	236.967	265.122	240.08	3.13474	8.42578	3.64599	1.79158	258.428	269.435	256.956	255.844	254.849	228.018	246.857	218.145	261.931	259.332	263.47	275.756	241.755	234.708	242	241.859
PITG_00015	DNA-binding protein, putative n=1 Tax=Phytophthora infestans (strain T30-4) TaxID=403677 RepID=D0MSN2_PHYIT	4.18e-166	TBC1 domain family member 2A n=1 Tax=Phytophthora nicotianae TaxID=4790 RepID=A0A0W8CXZ8_PHYNI	2.22e-115	Uncharacterized protein n=1 Tax=Phytophthora cactorum TaxID=29920 RepID=A0A329REE5_9STRA	1.25e-114	4.81248	11.135	3.44749	5.8049	0.522172	0.696668	0.424529	0.189111	5.37552	3.99348	3.87945	6.00145	10.6389	9.61862	11.3497	12.9329	2.97488	4.72002	3.05325	3.04181	5.83894	6.32742	5.53309	5.52013
PITG_00016	DNA-binding protein, putative n=1 Tax=Phytophthora infestans (strain T30-4) TaxID=403677 RepID=D0MSN3_PHYIT	1.72e-174	Uncharacterized protein n=1 Tax=Phytophthora nicotianae TaxID=4790 RepID=A0A0W8BKS8_PHYNI	5.29e-129	Presenilins-associated rhomboid protein n=1 Tax=Phytophthora nicotianae TaxID=4790 RepID=A0A0W8CXN4_PHYNI	5.65e-129	10.6442	14.0055	10.2895	14.4247	0.846939	0.487475	0.300431	1.12892	11.5574	8.11176	11.296	11.6115	13.1777	15.4181	13.7143	13.712	10.6246	10.7886	10.3047	9.44011	17.4045	13.9401	14.4152	11.9389
PITG_00019	Uncharacterized protein n=1 Tax=Phytophthora infestans (strain T30-4) TaxID=403677 RepID=D0MSN4_PHYIT	1.09e-103	Uncharacterized protein (Fragment) n=1 Tax=Phytophthora infestans (strain T30-4) TaxID=403677 RepID=D0RM95_PHYIT	7.61e-92	Uncharacterized protein n=1 Tax=Phytophthora infestans (strain T30-4) TaxID=403677 RepID=D0MVA2_PHYIT	1.23e-91	1.75195	2.43174	0.741551	0.625105	0.274372	0.64886	0.282311	0.123872	1.88143	2.37113	1.71152	1.04373	1.57165	4.24351	1.41872	2.49309	1.55827	0.269716	0.508876	0.629341	0.561437	0.988659	0.436823	0.513501
PITG_00020	Uncharacterized protein n=1 Tax=Phytophthora infestans (strain T30-4) TaxID=403677 RepID=D0MSN5_PHYIT	0	Uncharacterized protein (Fragment) n=1 Tax=Phytophthora parasitica TaxID=4792 RepID=W2MHL8_PHYPR	0	Uncharacterized protein (Fragment) n=1 Tax=Phytophthora parasitica P1976 TaxID=1317066 RepID=A0A080ZCP1_PHYPR	0	85.498	124.978	67.1696	93.2459	4.72143	7.08779	0.823802	3.46697	83.8581	80.1193	78.73	99.2848	113.038	121.223	120.118	145.534	64.8808	67.5638	67.426	68.8079	85.1138	90.7589	101.343	95.7678
PITG_00021	Multidrug/Oligosaccharidyl-lipid/Polysaccharide (MOP) Flippase Superfamily n=1 Tax=Phytophthora infestans (strain T30-4) TaxID=403677 RepID=D0MSN6_PHYIT	0	Uncharacterized protein n=1 Tax=Phytophthora parasitica P1976 TaxID=1317066 RepID=A0A080ZCN9_PHYPR	0	Uncharacterized protein n=1 Tax=Phytophthora parasitica TaxID=4792 RepID=W2KD92_PHYPR	0	32.5862	28.6206	38.3711	41.9778	2.93196	0.918639	1.45378	2.50701	39.7789	31.4487	33.5458	25.5714	28.7733	29.4216	30.2659	26.0216	40.2318	41.1316	37.4024	34.7186	45.0272	46.8624	40.3333	35.6883
PITG_00022	Multidrug/Oligosaccharidyl-lipid/Polysaccharide (MOP) Flippase Superfamily n=1 Tax=Phytophthora infestans (strain T30-4) TaxID=403677 RepID=D0MSN7_PHYIT	0	Uncharacterized protein n=1 Tax=Phytophthora parasitica CJ01A1 TaxID=1317063 RepID=W2W4Y4_PHYPR	0	Uncharacterized protein n=1 Tax=Phytophthora parasitica TaxID=4792 RepID=W2KBP5_PHYPR	0	41.2246	33.5717	18.4347	34.0169	2.8892	4.95107	1.1224	2.99883	48.1109	42.5556	40.0496	34.1822	39.0495	30.6947	43.5073	21.0355	19.8326	15.1041	19.0828	19.7193	28.0718	32.7246	32.9073	42.3638
PITG_00023	Mitoferrin-like protein n=1 Tax=Phytophthora infestans (strain T30-4) TaxID=403677 RepID=D0MSN8_PHYIT	0	Uncharacterized protein n=1 Tax=Phytophthora cactorum TaxID=29920 RepID=A0A329RL96_9STRA	0	Uncharacterized protein n=4 Tax=Phytophthora parasitica TaxID=4792 RepID=W2KBT3_PHYPR	0	33.2262	30.8666	37.4224	45.6116	0.490874	0.271708	2.18122	3.55286	34.4033	32.3223	32.5189	33.6603	31.433	30.1289	30.8965	31.0078	33.5737	43.6939	36.1302	36.292	46.7115	37.9645	42.9543	54.8162
PITG_00024	Uncharacterized protein n=1 Tax=Phytophthora infestans (strain T30-4) TaxID=403677 RepID=D0MSN9_PHYIT	0	Uncharacterized protein n=1 Tax=Phytophthora cactorum TaxID=29920 RepID=A0A329RPR8_9STRA	0	Uncharacterized protein n=1 Tax=Phytophthora parasitica P1976 TaxID=1317066 RepID=A0A080ZCN6_PHYPR	0	15.7527	23.1132	9.03311	11.4147	0.741291	1.29698	0.483617	0.528777	15.7234	16.4731	17.1152	13.699	25.3882	24.6123	19.5468	22.9053	8.78299	9.30519	10.1775	7.86676	10.8919	11.1718	10.6294	12.9659
PITG_00025	Uncharacterized protein n=1 Tax=Phytophthora infestans (strain T30-4) TaxID=403677 RepID=D0MSP0_PHYIT	0	Uncharacterized protein n=1 Tax=Phytophthora cactorum TaxID=29920 RepID=A0A329RKE9_9STRA	0	Uncharacterized protein n=1 Tax=Phytophthora parasitica (strain INRA-310) TaxID=761204 RepID=W2PM85_PHYPN	0	34.0913	33.7043	33.0256	30.0349	0.322399	0.871103	1.97323	1.65114	34.1346	34.943	33.8881	33.3994	31.6748	34.7968	35.4679	32.8776	38.6735	32.7705	30.6598	29.9986	34.3599	29.7586	29.704	26.3169
PITG_00026	Ankyrin-like protein n=1 Tax=Phytophthora infestans (strain T30-4) TaxID=403677 RepID=D0MSP1_PHYIT	0	Uncharacterized protein n=1 Tax=Phytophthora cactorum TaxID=29920 RepID=A0A329RLD6_9STRA	0	Uncharacterized protein n=4 Tax=Phytophthora TaxID=4783 RepID=W2PMW7_PHYPN	0	9.45872	11.2528	10.4945	12.9323	0.142008	1.0131	0.295371	0.719322	9.13839	9.35973	9.81272	9.52404	8.70454	10.6088	12.4532	13.2445	9.77462	10.2492	10.9408	11.0135	12.5762	14.8299	11.3574	12.9659
PITG_00027	Uncharacterized protein n=1 Tax=Phytophthora infestans (strain T30-4) TaxID=403677 RepID=D0MSP2_PHYIT	1.12e-151	Uncharacterized protein n=2 Tax=Phytophthora parasitica TaxID=4792 RepID=W2I7A3_PHYPR	4.26e-140	Uncharacterized protein n=2 Tax=Phytophthora TaxID=4783 RepID=W2YF72_PHYPR	5.37e-139	3.51846	2.89172	4.18098	3.2974	0.341253	0.31881	0.413925	0.193903	4.16603	3.3695	2.62433	3.91399	2.53882	3.53626	3.31034	2.18145	4.67482	3.10173	4.96154	3.98582	3.81777	3.36144	3.05776	2.95263
PITG_00028	Aminoacylase-1, putative n=1 Tax=Phytophthora infestans (strain T30-4) TaxID=403677 RepID=D0MSP3_PHYIT	0	Aminoacylase-1 n=1 Tax=Phytophthora cactorum TaxID=29920 RepID=A0A329RN91_9STRA	0	Aminoacylase-1 n=5 Tax=Phytophthora TaxID=4783 RepID=A0A0W8D8V2_PHYNI	0	26.1493	18.5429	29.0053	25.1425	0.957865	1.04098	1.23876	0.931285	26.6088	24.0857	25.3305	28.5721	21.5195	17.3984	16.867	18.3865	32.1571	29.399	28.2426	26.2225	26.6121	26.5949	22.7148	24.648
PITG_00029	Aminoacylase-1, putative n=1 Tax=Phytophthora infestans (strain T30-4) TaxID=403677 RepID=D0MSP4_PHYIT	0	Aminoacylase-1 n=1 Tax=Phytophthora cactorum TaxID=29920 RepID=A0A329RKF8_9STRA	0	Uncharacterized protein n=3 Tax=Phytophthora parasitica TaxID=4792 RepID=W2W4Z3_PHYPR	0	33.6135	35.5191	19.956	23.1139	1.69889	1.27273	1.12452	1.51189	34.0002	33.4454	37.6535	29.3549	36.148	31.9678	35.9408	38.0196	22.9491	19.2847	17.5562	20.034	20.0994	25.804	25.627	20.9251
PITG_00030	Uncharacterized protein n=1 Tax=Phytophthora infestans (strain T30-4) TaxID=403677 RepID=D0MSP5_PHYIT	0	Serine protease n=1 Tax=Phytophthora nicotianae TaxID=4790 RepID=A0A0W8C9B8_PHYNI	0	Serine protease n=1 Tax=Phytophthora parasitica CJ01A1 TaxID=1317063 RepID=W2W690_PHYPR	0	18.3151	24.9647	16.0864	20.2182	0.862996	2.50647	1.07886	1.10151	16.1266	17.9707	18.9408	20.2223	23.0912	21.5004	22.8571	32.4102	16.291	17.6664	12.9763	17.4118	22.7943	17.5981	20.9675	19.513
PITG_00031	Checkpoint protein n=1 Tax=Phytophthora infestans (strain T30-4) TaxID=403677 RepID=D0MSP6_PHYIT	0	Checkpoint protein n=4 Tax=Phytophthora TaxID=4783 RepID=A0A0W8DH28_PHYNI	0	Checkpoint protein n=1 Tax=Phytophthora cactorum TaxID=29920 RepID=A0A329RKM2_9STRA	0	13.907	15.9487	19.5147	22.4383	0.415126	0.840411	1.19222	1.3988	13.3044	14.8508	13.1217	14.3513	15.2329	14.5694	15.6059	18.3865	19.5492	21.9818	16.284	20.2438	26.163	22.6403	19.5114	21.4386
PITG_00032	Exonuclease, putative n=1 Tax=Phytophthora infestans (strain T30-4) TaxID=403677 RepID=D0MSP7_PHYIT	0	Uncharacterized protein n=1 Tax=Phytophthora cactorum TaxID=29920 RepID=A0A329RK77_9STRA	0	Uncharacterized protein n=1 Tax=Phytophthora parasitica P1569 TaxID=1317065 RepID=V9E9C5_PHYPR	0	23.4748	21.7956	34.9003	33.1139	1.96857	1.45818	1.26788	2.58223	27.4152	25.7081	22.2498	18.5262	20.6733	25.7439	21.9113	18.854	37.5402	34.2539	36.1302	31.6768	37.6163	34.8008	34.3634	25.675
PITG_00033	Uncharacterized protein n=1 Tax=Phytophthora infestans (strain T30-4) TaxID=403677 RepID=D0MSP8_PHYIT	5.4e-97	Uncharacterized protein n=1 Tax=Phytophthora cactorum TaxID=29920 RepID=A0A329RP44_9STRA	9.89e-32	Uncharacterized protein n=1 Tax=Phytophthora parasitica CJ01A1 TaxID=1317063 RepID=W2W4L8_PHYPR	1.25e-28	4.99278	4.25002	1.30311	1.72205	0.583101	0.473228	0.371272	0.336396	5.77869	4.86706	5.93327	3.39212	4.59406	4.24351	5.20196	2.96055	1.84159	2.02287	0.508876	0.839121	2.6949	1.58185	1.45608	1.15538
PITG_00034	Aldehyde dehydrogenase, putative n=1 Tax=Phytophthora infestans (strain T30-4) TaxID=403677 RepID=D0MSP9_PHYIT	0	Uncharacterized protein n=7 Tax=Phytophthora TaxID=4783 RepID=W2KBW3_PHYPR	0	Putative aldehyde dehydrogenase n=1 Tax=Phytophthora cactorum TaxID=29920 RepID=A0A329RR06_9STRA	0	302.314	293.695	404.058	351.856	5.97297	5.10351	15.8768	2.77995	287.59	301.383	303.51	316.772	296.317	279.364	295.566	303.534	367.752	439.771	389.672	419.036	358.758	353.742	346.255	348.667
PITG_00035	60S ribosomal export protein NMD3 n=1 Tax=Phytophthora infestans (strain T30-4) TaxID=403677 RepID=D0MSQ0_PHYIT	0	60S ribosomal export protein NMD3 n=8 Tax=Phytophthora TaxID=4783 RepID=W2I7I2_PHYPR	0	60S ribosomal export protein NMD3 n=1 Tax=Phytophthora parasitica TaxID=4792 RepID=W2KBJ2_PHYPR	0	34.7485	38.1939	70.8049	61.8491	3.13135	2.1138	4.05218	4.06374	40.4508	38.9365	32.8612	26.7456	41.3465	31.9678	40.0393	39.422	74.3721	76.1947	73.9142	58.7385	69.955	66.9322	58.3887	52.1203
PITG_00036	U3 small nucleolar RNA-associated protein 6 n=1 Tax=Phytophthora infestans (strain T30-4) TaxID=403677 RepID=D0MSQ1_PHYIT	0	Uncharacterized protein n=2 Tax=Phytophthora parasitica TaxID=4792 RepID=W2W502_PHYPR	0	Uncharacterized protein n=1 Tax=Phytophthora parasitica (strain INRA-310) TaxID=761204 RepID=W2PNW3_PHYPN	0	27.7418	25.5158	38.7594	34.9093	3.41441	1.44167	2.64894	1.7354	31.7156	34.319	26.0151	18.9176	28.5315	23.1978	27.4285	22.9053	43.9149	40.3225	39.4379	31.3621	36.9425	38.5577	33.1986	30.9384
PITG_00037	Uncharacterized protein n=1 Tax=Phytophthora infestans (strain T30-4) TaxID=403677 RepID=D0MSQ2_PHYIT	0	Uncharacterized protein n=5 Tax=Phytophthora TaxID=4783 RepID=W2MHQ8_PHYPR	0	Uncharacterized protein n=2 Tax=Phytophthora parasitica TaxID=4792 RepID=W2W4L2_PHYPR	0	31.5657	26.1767	34.268	31.3166	2.28548	1.09036	1.85315	2.00953	36.016	34.943	28.2971	27.0065	26.4763	26.1683	28.6896	23.3727	38.9568	34.2539	33.9674	29.8937	34.9214	33.2189	31.4513	25.675
PITG_00038	Myb-like DNA-binding protein, putative n=1 Tax=Phytophthora infestans (strain T30-4) TaxID=403677 RepID=D0MSQ3_PHYIT	0	Uncharacterized protein n=1 Tax=Phytophthora cactorum TaxID=29920 RepID=A0A329RLT0_9STRA	0	Uncharacterized protein n=3 Tax=Phytophthora parasitica TaxID=4792 RepID=A0A080ZCP6_PHYPR	0	52.4454	75.8071	31.6844	44.7177	2.67451	10.0223	1.1562	7.34356	55.9054	44.8019	56.3661	52.7084	65.1631	105.522	62.5812	69.9624	29.7488	34.3888	29.7692	32.8306	38.7391	36.0861	66.6883	37.3572
PITG_00039	Telomere length regulation protein TEL2 n=1 Tax=Phytophthora infestans (strain T30-4) TaxID=403677 RepID=D0MSQ4_PHYIT	0	Uncharacterized protein n=1 Tax=Phytophthora cactorum TaxID=29920 RepID=A0A329RLF3_9STRA	0	Uncharacterized protein n=2 Tax=Phytophthora parasitica P1976 TaxID=1317066 RepID=A0A080ZCP3_PHYPR	0	35.6664	38.0622	40.4222	42.3617	1.4744	1.04944	2.05652	1.03344	36.8223	31.8231	38.7945	35.2259	38.2032	36.4942	36.5714	40.9802	37.5402	45.582	41.855	36.7115	43.9044	44.2919	40.0421	41.2084
PITG_00040	Uncharacterized protein n=1 Tax=Phytophthora infestans (strain T30-4) TaxID=403677 RepID=D0MSQ5_PHYIT	0	Uncharacterized protein n=1 Tax=Phytophthora parasitica P10297 TaxID=1317064 RepID=W2ZHP6_PHYPR	6.5e-18	Uncharacterized protein n=1 Tax=Phytophthora parasitica TaxID=4792 RepID=W2KE07_PHYPR	6.91e-18	0.0335978	1e-06	1e-06	1e-06	0.0335968	0	0	0	0.134388	1e-06	1e-06	1e-06	1e-06	1e-06	1e-06	1e-06	1e-06	1e-06	1e-06	1e-06	1e-06	1e-06	1e-06	1e-06
PITG_00041	Carbohydrate esterase, putative n=1 Tax=Phytophthora infestans (strain T30-4) TaxID=403677 RepID=D0MSQ6_PHYIT	1.48e-81	Pectinesterase n=3 Tax=Phytophthora parasitica TaxID=4792 RepID=W2M603_PHYPR	8.92e-63	Pectinesterase n=5 Tax=Phytophthora TaxID=4783 RepID=A0A0W8DTM5_PHYNI	9.11e-63	1e-06	1e-06	1e-06	1e-06	0	0	0	0	1e-06	1e-06	1e-06	1e-06	1e-06	1e-06	1e-06	1e-06	1e-06	1e-06	1e-06	1e-06	1e-06	1e-06	1e-06	1e-06
PITG_00042	Uncharacterized protein n=1 Tax=Phytophthora infestans (strain T30-4) TaxID=403677 RepID=D0MSQ7_PHYIT	3.63e-55	Uncharacterized protein n=6 Tax=Phytophthora parasitica TaxID=4792 RepID=W2FKU5_PHYPR	2.66e-47	Uncharacterized protein n=1 Tax=Phytophthora sojae (strain P6497) TaxID=1094619 RepID=G4Z093_PHYSP	1.18e-46	16.9678	13.9049	15.2179	14.3115	0.906878	0.634765	1.69413	0.442677	18.008	17.5963	14.2627	18.0043	13.4195	14.2865	15.4482	12.4655	19.6909	13.2161	15.9024	12.0624	15.2711	13.6435	14.852	13.4794
PITG_00043	Uncharacterized protein n=1 Tax=Phytophthora infestans (strain T30-4) TaxID=403677 RepID=D0MSQ8_PHYIT	0	Uncharacterized protein n=1 Tax=Phytophthora parasitica P10297 TaxID=1317064 RepID=W2Y274_PHYPR	0	Uncharacterized protein n=2 Tax=Phytophthora parasitica TaxID=4792 RepID=A0A080YYX7_PHYPR	0	48.0494	49.0664	15.4734	18.97	2.28118	1.81925	1.44763	0.440413	53.6208	49.669	43.2444	45.6632	48.8421	44.1325	52.6501	50.6409	19.4076	15.3738	14.6302	12.4819	19.7626	18.4879	19.657	17.9725
PITG_00044	Uncharacterized protein n=1 Tax=Phytophthora infestans (strain T30-4) TaxID=403677 RepID=D0MSQ9_PHYIT	4.51e-119	Uncharacterized protein n=3 Tax=Phytophthora parasitica TaxID=4792 RepID=W2HRU6_PHYPR	1.63e-82	Uncharacterized protein n=4 Tax=Phytophthora parasitica TaxID=4792 RepID=W2M4E4_PHYPR	7.97e-82	0.278003	0.42935	0.0318055	0.0601661	0.0534958	0.140802	0.0318045	0.0348912	0.134388	0.374389	0.342304	0.260933	0.241793	0.848701	0.31527	0.311636	1e-06	1e-06	0.127219	1e-06	0.112287	1e-06	1e-06	0.128375
PITG_00045	Myosin-like protein n=1 Tax=Phytophthora infestans (strain T30-4) TaxID=403677 RepID=D0MSR0_PHYIT	0	Uncharacterized protein n=1 Tax=Phytophthora parasitica TaxID=4792 RepID=W2M441_PHYPR	0	Myosin-I heavy chain n=1 Tax=Phytophthora nicotianae TaxID=4790 RepID=A0A0W8CCL9_PHYNI	0	259.051	331.301	251.101	228.896	6.92655	9.8481	14.2288	14.6961	260.041	273.429	262.547	240.188	321.463	324.911	318.265	360.563	261.223	284.28	241.461	217.437	261.18	244.1	214.917	195.387
PITG_00046	Uncharacterized protein n=1 Tax=Phytophthora infestans (strain T30-4) TaxID=403677 RepID=D0MSR1_PHYIT	0	Uncharacterized protein n=1 Tax=Phytophthora cactorum TaxID=29920 RepID=A0A329S4U6_9STRA	0	Uncharacterized protein n=1 Tax=Phytophthora parasitica TaxID=4792 RepID=W2K0E5_PHYPR	0	16.4232	29.6116	0.91626	2.42082	0.954481	2.64024	0.141502	0.235126	13.9764	17.3467	15.9742	18.3957	29.8614	28.0071	23.9605	36.6173	1.13329	1.07886	0.508876	0.944011	2.91947	2.17505	1.8929	2.69588
PITG_00047	Uncharacterized protein n=1 Tax=Phytophthora infestans (strain T30-4) TaxID=403677 RepID=D0MSR2_PHYIT	0	Uncharacterized protein n=1 Tax=Phytophthora megakarya TaxID=4795 RepID=A0A225WWB3_9STRA	0	Uncharacterized protein n=1 Tax=Phytophthora sojae (strain P6497) TaxID=1094619 RepID=G4Z088_PHYSP	0	30.699	32.0264	26.3398	31.1663	1.26696	0.73746	0.766193	2.64429	32.7907	32.6966	29.7805	27.5284	33.7301	31.5434	30.2659	32.566	27.0573	28.0504	24.5532	25.6981	37.9531	32.3291	25.627	28.756
PITG_00048	Uncharacterized protein n=1 Tax=Phytophthora infestans (strain T30-4) TaxID=403677 RepID=D0MSR3_PHYIT	0	Uncharacterized protein n=6 Tax=Phytophthora parasitica TaxID=4792 RepID=W2M479_PHYPR	0	Uncharacterized protein n=1 Tax=Phytophthora cactorum TaxID=29920 RepID=A0A329S7I3_9STRA	0	45.1273	36.1466	42.1201	37.0131	1.66434	1.17746	1.24487	0.962487	49.9924	42.5556	44.3854	43.5757	33.4883	34.9382	37.5172	38.6429	42.0734	42.4802	38.929	44.9978	38.0654	36.5804	34.509	38.8977
PITG_00049	Uncharacterized protein n=1 Tax=Phytophthora infestans (strain T30-4) TaxID=403677 RepID=D0MSR4_PHYIT	0	Uncharacterized protein n=4 Tax=Phytophthora parasitica TaxID=4792 RepID=A0A080YYY5_PHYPR	0	Uncharacterized protein n=10 Tax=Phytophthora TaxID=4783 RepID=W2VSJ5_PHYPR	0	70.1616	71.291	78.2536	83.9636	1.19804	2.34312	0.746648	2.44822	70.5537	71.8827	71.5416	66.6683	66.9766	68.179	77.2412	72.7671	78.0553	79.701	79.0029	76.2551	86.7981	86.5077	85.9085	76.64
PITG_00050	Uncharacterized protein n=1 Tax=Phytophthora infestans (strain T30-4) TaxID=403677 RepID=D0MSR5_PHYIT	0	DNA-directed RNA polymerase III subunit rpc6 n=2 Tax=Phytophthora nicotianae TaxID=4790 RepID=A0A0W8CCN2_PHYNI	0	Uncharacterized protein n=1 Tax=Phytophthora parasitica TaxID=4792 RepID=W2M456_PHYPR	0	17.2467	27.3076	17.1781	18.6904	0.894906	2.01081	1.11313	1.96546	16.5297	19.7178	15.5178	17.2215	24.542	26.5926	24.9064	33.1893	17.141	20.0938	16.7929	14.6846	24.1418	18.0925	17.7641	14.7631
PITG_00051	DNA-directed RNA polymerase III subunit RPC6 n=1 Tax=Phytophthora infestans (strain T30-4) TaxID=403677 RepID=D0MSR6_PHYIT	0	DNA-directed RNA polymerase III subunit RPC6 n=5 Tax=Phytophthora parasitica TaxID=4792 RepID=W2M6L2_PHYPR	0	DNA-directed RNA polymerase III subunit RPC6 n=1 Tax=Phytophthora cactorum TaxID=29920 RepID=A0A329S7H4_9STRA	0	23.0684	30.0857	21.7929	21.3345	1.12252	2.27948	0.542963	1.2812	25.265	24.2105	22.7062	20.0918	25.3882	28.8558	29.793	36.3056	22.6658	22.791	20.7367	20.978	24.8155	20.9596	18.6378	20.9251
PITG_00052	Periodic tryptophan protein 2 n=1 Tax=Phytophthora infestans (strain T30-4) TaxID=403677 RepID=D0MSR7_PHYIT	0	Uncharacterized protein n=4 Tax=Phytophthora parasitica TaxID=4792 RepID=W2FKT8_PHYPR	0	Uncharacterized protein n=2 Tax=Phytophthora parasitica P1569 TaxID=1317065 RepID=V9DX78_PHYPR	0	39.5036	40.0787	58.8557	52.8397	3.89789	1.89924	2.76835	3.51943	47.439	41.8068	39.9355	28.833	42.9182	43.5667	38.1477	35.6824	61.7642	63.2483	59.5384	50.8717	60.6352	56.9468	47.1769	46.6002
PITG_00053	WD domain-containing protein n=1 Tax=Phytophthora infestans (strain T30-4) TaxID=403677 RepID=D0MSR8_PHYIT	0	Uncharacterized protein n=2 Tax=Phytophthora TaxID=4783 RepID=W2JYJ8_PHYPR	0	Uncharacterized protein n=3 Tax=Phytophthora parasitica TaxID=4792 RepID=A0A080YYZ9_PHYPR	0	8.29648	10.694	8.50934	9.42258	0.454967	0.756387	0.494964	0.940124	9.004	8.61095	6.96018	8.61077	11.606	8.76991	10.2463	12.1538	8.92465	9.57491	7.25148	8.28632	11.7902	9.39226	9.31889	7.18901
PITG_00054	Mitochondrial Protein Translocase (MPT) Family n=1 Tax=Phytophthora infestans (strain T30-4) TaxID=403677 RepID=D0MSR9_PHYIT	0	Uncharacterized protein n=1 Tax=Phytophthora parasitica TaxID=4792 RepID=W2M461_PHYPR	1.79e-154	Uncharacterized protein n=1 Tax=Phytophthora parasitica TaxID=4792 RepID=W2K057_PHYPR	1.92e-154	55.2885	52.5382	54.1443	49.2722	2.05271	0.325649	0.721012	0.726904	52.4113	58.6543	51.1174	58.9707	53.4362	52.3366	52.4925	51.8875	55.8145	52.4597	54.7041	53.5988	49.631	47.4556	50.9627	49.0393
PITG_00055	Uncharacterized protein n=1 Tax=Phytophthora infestans (strain T30-4) TaxID=403677 RepID=D0MSS0_PHYIT	0	Uncharacterized protein n=1 Tax=Phytophthora cactorum TaxID=29920 RepID=A0A329S846_9STRA	0	Uncharacterized protein n=6 Tax=Phytophthora parasitica TaxID=4792 RepID=W2K0F9_PHYPR	0	7.0221	11.2331	1.86452	2.63063	0.760046	0.58155	0.139484	0.347091	7.39134	8.86054	6.61788	5.21865	10.1553	10.3259	12.4532	11.998	1.98326	1.61829	1.65385	2.20269	3.03176	3.06484	1.60168	2.82425
PITG_00056	Uncharacterized protein n=1 Tax=Phytophthora infestans (strain T30-4) TaxID=403677 RepID=D0MSS1_PHYIT	0	Uncharacterized protein n=1 Tax=Phytophthora cactorum TaxID=29920 RepID=A0A329S4N7_9STRA	0	ATP-binding Cassette (ABC) Superfamily n=3 Tax=Phytophthora TaxID=4783 RepID=A0A0W8CCL5_PHYNI	0	29.755	31.8283	43.6736	49.2666	2.0982	1.5424	1.46603	1.78042	23.7867	30.3255	31.3779	33.5298	34.6972	31.6849	27.5862	33.3451	45.8982	42.8848	46.0532	39.8582	48.9573	49.7295	44.8472	53.5324
PITG_00058	Protease inhibitor EpiC4 n=2 Tax=Phytophthora infestans TaxID=4787 RepID=D0MSS2_PHYIT	3.57e-123	Uncharacterized protein n=1 Tax=Phytophthora parasitica P1976 TaxID=1317066 RepID=A0A080YYW5_PHYPR	1.25e-78	Uncharacterized protein n=1 Tax=Phytophthora cactorum TaxID=29920 RepID=A0A329SNT0_9STRA	6.22e-76	109.067	136.35	158.02	134.194	2.5557	9.37638	3.27773	3.47629	108.586	108.698	103.262	115.724	123.193	134.378	124.374	163.453	157.527	149.153	160.932	164.468	126.772	135.545	143.132	131.328
PITG_00059	Uncharacterized protein n=1 Tax=Phytophthora infestans (strain T30-4) TaxID=403677 RepID=D0MSS3_PHYIT	0	Uncharacterized protein n=2 Tax=Phytophthora parasitica TaxID=4792 RepID=W2Y135_PHYPR	1.03e-175	Uncharacterized protein n=3 Tax=Phytophthora parasitica TaxID=4792 RepID=W2VTH1_PHYPR	3.6e-175	7.05155	8.99734	0.588589	1.5516	0.28581	0.676501	0.213205	0.109487	7.25695	7.61258	7.07429	6.26238	10.2762	7.21396	9.77338	8.72582	1.13329	0.674289	0.127219	0.41956	1.45974	1.87845	1.45608	1.41213
PITG_00060	Uncharacterized protein n=1 Tax=Phytophthora infestans (strain T30-4) TaxID=403677 RepID=D0MSS4_PHYIT	2.46e-131	Uncharacterized protein n=1 Tax=Phytophthora parasitica CJ01A1 TaxID=1317063 RepID=W2VQW5_PHYPR	6.36e-98	Uncharacterized protein n=1 Tax=Phytophthora parasitica P1569 TaxID=1317065 RepID=V9DW19_PHYPR	7.24e-98	4.74692	8.41748	0.177693	0.30302	0.298589	1.03284	0.0692371	0.082079	4.43481	4.11828	5.47687	4.95772	6.28661	8.91137	7.40885	11.0631	0.141661	1e-06	0.254438	0.31467	0.449149	0.197732	0.436823	0.128375
PITG_00061	Uncharacterized protein n=1 Tax=Phytophthora infestans (strain T30-4) TaxID=403677 RepID=D0MSS5_PHYIT	1.97e-72	Uncharacterized protein n=1 Tax=Phytophthora sojae (strain P6497) TaxID=1094619 RepID=G4YZE3_PHYSP	1.81e-54	Uncharacterized protein n=3 Tax=Phytophthora parasitica TaxID=4792 RepID=W2HRY8_PHYPR	1.31e-49	3.84005	6.13521	0.160663	0.671287	0.217217	0.327771	0.0663086	0.0808086	3.22531	3.86869	4.22175	4.04445	5.44034	5.94091	6.14777	7.01182	0.283322	1e-06	0.254438	0.10489	0.786011	0.692061	0.436823	0.770251
PITG_00062	Mitochondrial Protein Translocase (MPT) Family n=1 Tax=Phytophthora infestans (strain T30-4) TaxID=403677 RepID=D0MSS6_PHYIT	1e-70	Uncharacterized protein n=1 Tax=Phytophthora cactorum TaxID=29920 RepID=A0A329SPL9_9STRA	3.01e-70	Anaphase-promoting complex subunit 1 n=7 Tax=Phytophthora TaxID=4783 RepID=A0A0W8C2N4_PHYNI	4.72e-70	52.485	42.5513	56.0482	42.5842	2.21267	0.630362	1.29122	1.28587	57.3837	50.5425	54.6546	47.3593	43.2809	42.4351	43.6649	40.8244	57.0894	53.4037	59.1568	54.5428	40.0866	41.0293	43.3911	45.8299
PITG_00063	Mitogen activated protein kinase 7 n=1 Tax=Phytophthora infestans (strain T30-4) TaxID=403677 RepID=D0MSS7_PHYIT	0	Mitogen activated protein kinase 7 n=13 Tax=Phytophthora TaxID=4783 RepID=A0A0W8DZX9_PHYNI	0	Serine/threonine-protein kinase n=1 Tax=Phytophthora cactorum TaxID=29920 RepID=A0A329SP38_9STRA	0	18.4801	26.578	4.20985	4.5182	1.95355	1.07902	0.566624	0.416641	23.6523	19.0938	14.605	16.5692	25.9927	29.7046	24.7487	25.8658	3.82485	3.91088	5.85207	3.25159	5.61437	4.3501	4.51384	3.5945
PITG_00064	Uncharacterized protein n=1 Tax=Phytophthora infestans (strain T30-4) TaxID=403677 RepID=D0MSS8_PHYIT	0	Uncharacterized protein n=1 Tax=Phytophthora parasitica TaxID=4792 RepID=W2M458_PHYPR	0	Uncharacterized protein n=2 Tax=Phytophthora parasitica TaxID=4792 RepID=W2HRT5_PHYPR	0	51.1987	52.9848	75.8137	77.3348	2.34515	1.16102	2.14326	0.502426	44.2137	53.0385	54.3123	53.2302	52.1063	52.1951	51.2314	56.4062	75.647	71.8792	73.9142	81.8143	78.152	77.7086	77.6089	75.8697
PITG_00065	Uncharacterized protein n=1 Tax=Phytophthora infestans (strain T30-4) TaxID=403677 RepID=D0MSS9_PHYIT	0	Uncharacterized protein n=1 Tax=Phytophthora cactorum TaxID=29920 RepID=A0A329SSM9_9STRA	0	Uncharacterized protein n=5 Tax=Phytophthora TaxID=4783 RepID=W2JY94_PHYPR	0	33.8866	30.5362	52.5479	53.9463	3.56761	2.58917	3.41904	2.40877	38.3006	36.9397	37.083	23.223	35.4226	27.5828	34.3645	24.7751	55.6728	55.022	57.1213	42.3756	60.8597	53.4865	50.089	51.3501
PITG_00066	Uncharacterized protein n=1 Tax=Phytophthora infestans (strain T30-4) TaxID=403677 RepID=D0MST0_PHYIT	0	Uncharacterized protein n=1 Tax=Phytophthora cactorum TaxID=29920 RepID=A0A329SNU6_9STRA	0	Uncharacterized protein n=1 Tax=Phytophthora parasitica TaxID=4792 RepID=W2K023_PHYPR	0	22.6831	49.4	11.0779	19.7665	1.32101	2.02757	0.445793	1.02952	22.846	25.3337	23.5049	19.0481	44.7316	54.4583	48.2364	50.1735	10.3413	11.7326	11.9586	10.2792	20.7732	19.3777	21.8412	17.0739
PITG_00067	Uncharacterized protein n=1 Tax=Phytophthora infestans (strain T30-4) TaxID=403677 RepID=D0MST1_PHYIT	0	1-phosphatidylinositol 3-phosphate 5-kinase FAB1 n=3 Tax=Phytophthora TaxID=4783 RepID=A0A0W8D4P8_PHYNI	0	Uncharacterized protein n=2 Tax=Phytophthora parasitica TaxID=4792 RepID=W2VSI0_PHYPR	0	102.62	111.213	80.5139	80.604	3.22745	3.78508	6.60939	2.7163	111.542	96.3428	100.181	102.416	112.071	121.506	106.877	104.398	95.1963	87.5227	73.1509	66.1856	85.2261	85.1235	77.6089	74.4576
PITG_00068	Uncharacterized protein n=1 Tax=Phytophthora infestans (strain T30-4) TaxID=403677 RepID=D0MST2_PHYIT	0	Uncharacterized protein n=1 Tax=Phytophthora cactorum TaxID=29920 RepID=A0A329SNY3_9STRA	0	Uncharacterized protein n=1 Tax=Phytophthora parasitica TaxID=4792 RepID=W2JYD5_PHYPR	0	2.3062	3.59042	0.245121	0.522884	0.469169	0.421874	0.0367795	0.0588446	3.49409	1.99674	1.25512	2.47886	3.3851	4.38496	4.09851	2.49309	0.141661	0.269716	0.254438	0.31467	0.449149	0.692061	0.436823	0.513501
PITG_00069	Uncharacterized protein n=1 Tax=Phytophthora infestans (strain T30-4) TaxID=403677 RepID=D0MST3_PHYIT	0	Transmembrane prolyl 4-hydroxylase n=8 Tax=Phytophthora TaxID=4783 RepID=A0A0W8C2G1_PHYNI	0	Uncharacterized protein n=1 Tax=Phytophthora sojae (strain P6497) TaxID=1094619 RepID=G4YZC7_PHYSP	0	50.4662	53.8892	58.8387	60.5398	2.04064	0.89051	0.967572	1.85747	49.186	56.5328	48.2649	47.8811	51.8645	54.3169	53.2807	56.0946	57.0894	60.8209	60.1745	57.27	58.5017	58.6275	66.1059	58.9242
PITG_00070	Uncharacterized protein n=1 Tax=Phytophthora infestans (strain T30-4) TaxID=403677 RepID=D0MST4_PHYIT	0	Uncharacterized protein n=1 Tax=Phytophthora cactorum TaxID=29920 RepID=A0A329SNW6_9STRA	0	Serine/threonine-protein kinase CTR1 n=1 Tax=Phytophthora nicotianae TaxID=4790 RepID=A0A0W8D5H6_PHYNI	0	60.8815	62.993	62.4831	70.1754	1.78349	2.85839	2.78897	0.685437	57.3837	65.7677	59.4468	60.9277	66.6139	68.3205	55.6452	61.3924	58.2227	67.5638	57.1213	67.0248	71.527	68.3163	70.7653	70.0928
PITG_00071	DNA replication complex GINS protein PSF1 n=1 Tax=Phytophthora infestans (strain T30-4) TaxID=403677 RepID=D0MST5_PHYIT	1.85e-127	Uncharacterized protein n=10 Tax=Phytophthora parasitica TaxID=4792 RepID=W2KQ83_PHYPR	2.07e-118	DNA replication complex GINS protein PSF1 n=1 Tax=Phytophthora nicotianae TaxID=4790 RepID=A0A0W8C2P8_PHYNI	2.69e-112	17.1943	18.4762	12.7249	16.4276	1.61822	0.918019	0.862516	0.841363	18.9487	16.2235	13.1217	20.4832	17.8927	16.6911	18.2857	21.0355	12.4662	10.3841	13.9941	14.0553	17.2923	13.9401	16.8905	17.5874
PITG_00072	Uncharacterized protein n=1 Tax=Phytophthora infestans (strain T30-4) TaxID=403677 RepID=D0MST6_PHYIT	0	Uncharacterized protein n=2 Tax=Phytophthora parasitica (strain INRA-310) TaxID=761204 RepID=W2PV21_PHYPN	0	Uncharacterized protein n=5 Tax=Phytophthora parasitica TaxID=4792 RepID=V9EMJ4_PHYPR	0	33.6129	44.1683	17.5628	23.7886	0.862377	3.9105	1.10051	0.697006	34.1346	34.6934	34.5727	31.051	35.6644	39.4646	49.8127	51.7316	16.291	20.4984	17.9379	15.5237	22.7943	22.838	25.7726	23.7494
PITG_00073	Calcium/calmodulin-dependent protein kinase, putative n=1 Tax=Phytophthora infestans (strain T30-4) TaxID=403677 RepID=D0MST7_PHYIT	0	CAMK protein kinase n=2 Tax=Phytophthora parasitica TaxID=4792 RepID=W2KPS8_PHYPR	0	CAMK protein kinase n=1 Tax=Phytophthora parasitica P1976 TaxID=1317066 RepID=A0A080ZR71_PHYPR	0	7.92364	10.8231	4.13523	4.51257	0.584205	1.39024	0.0563745	0.471285	7.52573	9.60932	7.64479	6.91471	9.06723	9.33572	9.93101	14.9585	3.96651	4.18059	4.19822	4.1956	5.38979	3.7569	3.64019	5.26338
PITG_00074	Uncharacterized protein n=1 Tax=Phytophthora infestans (strain T30-4) TaxID=403677 RepID=D0MST8_PHYIT	0	Uncharacterized protein n=1 Tax=Phytophthora cactorum TaxID=29920 RepID=A0A329SPX3_9STRA	0	Uncharacterized protein n=5 Tax=Phytophthora parasitica TaxID=4792 RepID=W2JYB7_PHYPR	0	650.197	452.505	603.419	437.252	11.9885	25.331	19.5493	7.58715	628.936	684.633	643.76	643.46	489.388	437.506	495.763	387.364	582.652	561.009	648.435	621.579	420.404	433.527	457.063	438.016
PITG_00075	Uncharacterized protein n=1 Tax=Phytophthora infestans (strain T30-4) TaxID=403677 RepID=D0MST9_PHYIT	0	Uncharacterized protein n=1 Tax=Phytophthora nicotianae TaxID=4790 RepID=A0A0W8AZK0_PHYNI	0	Uncharacterized protein n=1 Tax=Phytophthora parasitica P10297 TaxID=1317064 RepID=W2Y2B3_PHYPR	0	93.9668	134.447	40.614	45.5077	1.90356	8.52407	1.21042	0.867341	91.1151	92.0997	93.1067	99.5458	130.931	128.437	119.487	158.935	43.9149	39.7831	38.1657	40.5925	43.4552	44.6874	47.0313	46.8569
PITG_00076	Uncharacterized protein n=1 Tax=Phytophthora infestans (strain T30-4) TaxID=403677 RepID=D0MSU0_PHYIT	3.57e-153	Uncharacterized protein n=1 Tax=Phytophthora cactorum TaxID=29920 RepID=A0A329SNS0_9STRA	1.68e-95	Uncharacterized protein n=1 Tax=Phytophthora parasitica (strain INRA-310) TaxID=761204 RepID=W2PGS1_PHYPN	1.07e-93	19.132	26.7916	7.82981	9.98717	0.705858	1.81379	0.524407	1.01541	17.8736	18.2203	20.9947	19.4395	23.4539	25.6025	26.1674	31.9427	8.64133	6.74289	7.12426	8.81077	12.8008	8.107	9.02768	10.0133
PITG_00077	Ubiquitin-specific protease, putative n=1 Tax=Phytophthora infestans (strain T30-4) TaxID=403677 RepID=D0MSU1_PHYIT	0	Uncharacterized protein n=3 Tax=Phytophthora TaxID=4783 RepID=W2M3Y6_PHYPR	0	Uncharacterized protein n=3 Tax=Phytophthora TaxID=4783 RepID=W2HS35_PHYPR	0	86.0153	122.609	63.8573	70.0049	2.29413	2.79239	2.7564	3.104	85.874	89.6038	88.9991	79.5844	115.94	125.042	120.591	128.862	65.8724	67.8335	66.0266	55.6966	78.152	71.48	65.8147	64.5727
PITG_00078	Kinesin-like protein n=1 Tax=Phytophthora infestans (strain T30-4) TaxID=403677 RepID=D0MSU2_PHYIT	0	Uncharacterized protein n=1 Tax=Phytophthora parasitica TaxID=4792 RepID=W2JY65_PHYPR	0	Uncharacterized protein n=2 Tax=Phytophthora parasitica TaxID=4792 RepID=W2K0A4_PHYPR	0	131.604	150.191	107.233	129.196	1.9053	3.481	3.74784	5.77136	127.4	135.654	129.505	133.858	154.626	142.157	146.758	157.221	106.387	117.866	104.192	100.485	144.402	127.537	116.341	128.504
PITG_00079	Protein kinase n=1 Tax=Phytophthora infestans (strain T30-4) TaxID=403677 RepID=D0MSU3_PHYIT	0	Uncharacterized protein n=1 Tax=Phytophthora cactorum TaxID=29920 RepID=A0A329SPY3_9STRA	0	Kinase protein n=7 Tax=Phytophthora TaxID=4783 RepID=A0A0W8AZC6_PHYNI	0	2.84999	5.34692	0.213317	0.172453	0.19507	0.384922	0.0465481	0.133145	3.22531	2.74552	3.08074	2.34839	6.28661	5.23366	4.41378	5.45364	0.141661	0.269716	0.127219	0.31467	0.561437	1e-06	1e-06	0.128375
PITG_00080	Protein kinase n=1 Tax=Phytophthora infestans (strain T30-4) TaxID=403677 RepID=D0MSU4_PHYIT	0	Uncharacterized protein n=1 Tax=Phytophthora parasitica (strain INRA-310) TaxID=761204 RepID=W2PV76_PHYPN	4.47e-168	Uncharacterized protein n=2 Tax=Phytophthora parasitica TaxID=4792 RepID=V9EPK9_PHYPR	9.47e-168	16.5218	23.3695	19.4374	24.0645	0.853952	0.119252	0.484569	0.436141	14.9171	15.35	18.5985	17.2215	23.4539	23.4807	23.0147	23.5286	20.8242	19.1498	19.2101	18.5655	24.1418	25.1119	24.0253	22.9791
PITG_00081	Protein kinase, putative n=1 Tax=Phytophthora infestans (strain T30-4) TaxID=403677 RepID=D0MSU5_PHYIT	0	CAMK/CAMK1 protein kinase, variant 2 n=1 Tax=Phytophthora parasitica TaxID=4792 RepID=W2MVM9_PHYPR	0	CAMK/CAMK1 protein kinase, variant 2 n=1 Tax=Phytophthora parasitica (strain INRA-310) TaxID=761204 RepID=W2PX47_PHYPN	0	45.2299	76.8426	6.29773	10.0784	3.66924	6.06607	0.474136	0.646243	49.9924	48.9202	47.6944	34.3126	77.1319	93.2157	72.6698	64.3529	7.50804	6.0686	5.21598	6.3983	10.555	9.19453	8.88207	11.6821
PITG_00082	Monovalent Cation:Proton Antiporter-2 (CPA2) family n=1 Tax=Phytophthora infestans (strain T30-4) TaxID=403677 RepID=D0MSU6_PHYIT	0	Uncharacterized protein n=1 Tax=Phytophthora cactorum TaxID=29920 RepID=A0A329SPQ0_9STRA	0	Uncharacterized protein n=1 Tax=Phytophthora parasitica TaxID=4792 RepID=W2MY82_PHYPR	0	21.2449	21.4927	20.8857	25.1487	0.597045	0.536538	2.25281	1.11636	21.2333	22.4633	19.6254	21.6574	20.4315	22.9149	20.9655	21.6587	23.6574	19.8241	25.0621	14.9993	25.3769	25.2108	22.278	27.729
PITG_00083	Uncharacterized protein n=1 Tax=Phytophthora infestans (strain T30-4) TaxID=403677 RepID=D0MSU7_PHYIT	0	Uncharacterized protein n=1 Tax=Phytophthora parasitica TaxID=4792 RepID=W2MVS0_PHYPR	0	Uncharacterized protein n=1 Tax=Phytophthora cactorum TaxID=29920 RepID=A0A329SRK9_9STRA	0	1.88569	3.96427	1.17826	1.06779	0.491079	0.249254	0.0913148	0.133179	1.88143	1.37276	1.02691	3.26166	3.62689	4.24351	3.46797	4.51873	1.13329	0.944005	1.27219	1.36357	0.898299	0.889793	1.45608	1.027
PITG_00084	Uncharacterized protein n=1 Tax=Phytophthora infestans (strain T30-4) TaxID=403677 RepID=D0MSU8_PHYIT	6.53e-98					0.0647966	0.0779099	0.0262233	0.0842163	0.037461	0.0779089	0.0262223	0.0842153	0.134388	0.124796	1e-06	1e-06	1e-06	1e-06	1e-06	0.311636	1e-06	1e-06	1e-06	0.10489	0.336862	1e-06	1e-06	1e-06
PITG_00088	Pre-mRNA-splicing factor cwc2, putative n=1 Tax=Phytophthora infestans (strain T30-4) TaxID=403677 RepID=D0MSU9_PHYIT	0	Pre-mRNA-splicing factor cwc2, putative n=1 Tax=Phytophthora infestans (strain T30-4) TaxID=403677 RepID=D0MVD9_PHYIT	0	Uncharacterized protein n=1 Tax=Phytophthora cactorum TaxID=29920 RepID=A0A329SP49_9STRA	0	8.20904	8.78569	8.21436	9.5204	0.0994397	0.502551	0.293652	0.604538	8.19767	8.23656	8.4435	7.95844	8.46274	8.48701	10.2463	7.94673	8.07468	8.36119	7.50592	8.91566	7.9724	9.68886	10.9206	9.49976
PITG_00089	GTP binding protein n=11 Tax=Phytophthora TaxID=4783 RepID=A0A0W8C416_PHYNI	2.94e-139	COPII GTPase subunit SAR1 n=1 Tax=Phytophthora megakarya TaxID=4795 RepID=A0A225X043_9STRA	6.56e-139	Uncharacterized protein n=1 Tax=Peronospora effusa TaxID=542832 RepID=A0A3M6VPI7_9STRA	9.32e-139	73.5265	64.992	62.7229	56.8573	3.86602	1.24493	0.922243	2.64078	66.6565	72.5067	70.4006	84.5421	65.5258	61.5309	67.4678	65.4436	63.1809	65.0015	62.0828	60.6265	48.9573	60.0116	59.4079	59.0526
PITG_00090	Vacuolar sorting protein SNF8 n=1 Tax=Phytophthora infestans (strain T30-4) TaxID=403677 RepID=D0MSV1_PHYIT	0	Uncharacterized protein n=1 Tax=Phytophthora cactorum TaxID=29920 RepID=A0A329SS68_9STRA	2.94e-179	Uncharacterized protein n=3 Tax=Phytophthora parasitica TaxID=4792 RepID=W2KPR1_PHYPR	5e-176	3.21299	2.86929	4.35249	5.38768	0.416533	0.449889	0.208733	0.0873061	2.41898	4.36787	3.19484	2.87026	3.2642	3.81916	2.6798	1.714	3.82485	4.45031	4.83432	4.30049	5.50208	5.14103	5.38748	5.52013
PITG_00093	Uncharacterized protein n=1 Tax=Phytophthora infestans (strain T30-4) TaxID=403677 RepID=D0MSV2_PHYIT	0	Uncharacterized protein n=1 Tax=Phytophthora infestans (strain T30-4) TaxID=403677 RepID=D0N6J6_PHYIT	0	Uncharacterized protein n=1 Tax=Phytophthora infestans (strain T30-4) TaxID=403677 RepID=D0MSV9_PHYIT	0	0.0983936	0.186497	1e-06	1e-06	0.0639593	0.0995215	0	0	0.268776	0.124796	1e-06	1e-06	0.120896	1e-06	0.157635	0.467455	1e-06	1e-06	1e-06	1e-06	1e-06	1e-06	1e-06	1e-06
PITG_00094	Uncharacterized protein n=1 Tax=Phytophthora infestans (strain T30-4) TaxID=403677 RepID=D0MSV3_PHYIT	0	Uncharacterized protein n=1 Tax=Phytophthora infestans (strain T30-4) TaxID=403677 RepID=D0P3U9_PHYIT	0	HECT E3 ubiquitin ligase, putative n=1 Tax=Phytophthora infestans (strain T30-4) TaxID=403677 RepID=D0N6J1_PHYIT	0	9.41576	13.0642	0.194377	0.74754	0.854123	1.06065	0.0438454	0.22919	6.85379	10.2333	10.2691	10.3068	10.7598	12.0233	15.6059	13.8678	0.283322	0.134858	0.254438	0.10489	0.449149	0.692061	0.436823	1.41213
PITG_00095	Major Facilitator Superfamily (MFS) n=1 Tax=Phytophthora infestans (strain T30-4) TaxID=403677 RepID=D0MSV4_PHYIT	0	Uncharacterized protein n=1 Tax=Phytophthora cactorum TaxID=29920 RepID=A0A329SWB9_9STRA	0	Uncharacterized protein n=5 Tax=Phytophthora parasitica TaxID=4792 RepID=W2IGU6_PHYPR	0	0.941558	0.5733	6.46968	5.50647	0.170761	0.141246	0.577164	0.249683	1.34388	0.873575	1.02691	0.521865	0.362689	0.990152	0.472905	0.467455	7.50804	4.85488	6.48816	7.02764	5.83894	5.33876	5.96992	4.87825
PITG_00096	Uncharacterized protein n=1 Tax=Phytophthora infestans (strain T30-4) TaxID=403677 RepID=D0MSV5_PHYIT	0	Uncharacterized protein n=1 Tax=Phytophthora infestans (strain T30-4) TaxID=403677 RepID=D0N6I9_PHYIT	0	Uncharacterized protein n=1 Tax=Phytophthora cactorum TaxID=29920 RepID=A0A329SWF6_9STRA	0	1.33492	1.79171	0.574492	1.42476	0.228496	0.267328	0.11541	0.185771	1.61266	0.873575	1.02691	1.82653	1.81345	1.27305	2.52216	1.55818	0.283322	0.539431	0.636095	0.839121	1.68431	0.889793	1.45608	1.66888
PITG_00097	Uncharacterized protein n=1 Tax=Phytophthora infestans (strain T30-4) TaxID=403677 RepID=D0MSV6_PHYIT	0	Uncharacterized protein (Fragment) n=1 Tax=Phytophthora sojae (strain P6497) TaxID=1094619 RepID=G4ZLE8_PHYSP	0	HECT E3 ubiquitin ligase n=1 Tax=Phytophthora megakarya TaxID=4795 RepID=A0A225X1V6_9STRA	0	45.3139	66.479	1.87662	5.89505	0.282777	2.51038	0.35052	0.714166	45.4232	45.8003	44.4995	45.5327	62.2616	64.2184	65.7339	73.702	2.69156	1.07886	2.16272	1.57335	4.82836	6.92061	4.51384	7.31738
PITG_00098	HECT E3 ubiquitin ligase, putative n=1 Tax=Phytophthora infestans (strain T30-4) TaxID=403677 RepID=D0MSV7_PHYIT	0	HECT E3 ubiquitin ligase, putative n=1 Tax=Phytophthora infestans (strain T30-4) TaxID=403677 RepID=D0N6J1_PHYIT	0	Uncharacterized protein n=1 Tax=Phytophthora parasitica P1976 TaxID=1317066 RepID=A0A080ZPH9_PHYPR	0	10.0746	17.2827	0.538461	0.851865	0.988404	1.1347	0.0668531	0.411949	11.0198	9.85891	7.41659	12.0029	15.8374	15.701	17.0246	20.568	0.708306	0.539431	0.381657	0.52445	0.224575	0.692061	0.436823	2.054
PITG_00099	Uncharacterized protein n=1 Tax=Phytophthora infestans (strain T30-4) TaxID=403677 RepID=D0MSV8_PHYIT	0	Uncharacterized protein n=1 Tax=Phytophthora infestans (strain T30-4) TaxID=403677 RepID=D0N6J2_PHYIT	0	Uncharacterized protein n=1 Tax=Phytophthora infestans (strain T30-4) TaxID=403677 RepID=D0N6J5_PHYIT	0	2.47318	4.64878	0.0674297	0.0364027	0.480639	1.89521	0.0674287	0.0364017	1.34388	3.4943	2.05383	3.00072	2.29703	2.5461	3.46797	10.284	1e-06	0.269716	1e-06	1e-06	1e-06	1e-06	0.145608	1e-06
PITG_00100	Uncharacterized protein n=1 Tax=Phytophthora infestans (strain T30-4) TaxID=403677 RepID=D0MSV9_PHYIT	0	Uncharacterized protein n=1 Tax=Phytophthora infestans (strain T30-4) TaxID=403677 RepID=D0N6J6_PHYIT	0	Uncharacterized protein n=1 Tax=Phytophthora infestans (strain T30-4) TaxID=403677 RepID=D0P3K0_PHYIT	0	0.376558	0.626623	1e-06	0.0364027	0.0873602	0.207868	0	0.0364017	0.403164	0.124796	0.456406	0.521865	0.362689	0.424351	0.472905	1.24655	1e-06	1e-06	1e-06	1e-06	1e-06	1e-06	0.145608	1e-06
PITG_00101	HECT E3 ubiquitin ligase, putative n=1 Tax=Phytophthora infestans (strain T30-4) TaxID=403677 RepID=D0MSW0_PHYIT	0	HECT E3 ubiquitin ligase, putative n=1 Tax=Phytophthora infestans (strain T30-4) TaxID=403677 RepID=D0N6J1_PHYIT	0	HECT E3 ubiquitin ligase, putative n=1 Tax=Phytophthora infestans (strain T30-4) TaxID=403677 RepID=D0MSV7_PHYIT	0	15.6898	27.1667	0.35865	1.17051	0.656889	1.92267	0.127486	0.265622	15.8578	13.8524	16.0883	16.9606	25.0255	24.7538	26.0098	32.8776	0.708306	0.134858	0.381657	0.20978	1.12287	1.58185	0.436823	1.5405
PITG_00102	Uncharacterized protein n=1 Tax=Phytophthora infestans (strain T30-4) TaxID=403677 RepID=D0MSW1_PHYIT	0	Uncharacterized protein n=1 Tax=Phytophthora infestans (strain T30-4) TaxID=403677 RepID=D0MSV5_PHYIT	2.09e-171	Uncharacterized protein n=1 Tax=Phytophthora infestans (strain T30-4) TaxID=403677 RepID=D0N6I9_PHYIT	2.52e-168	2.9851	3.46276	1.45627	2.92191	0.103802	0.430647	0.189731	0.387767	2.95654	3.24471	2.73843	3.00072	2.41793	4.38496	3.1527	3.89546	1.98326	1.07886	1.39941	1.36357	2.35803	3.36144	3.7858	2.18238
PITG_00103	Sugar transporter, putative n=1 Tax=Phytophthora infestans (strain T30-4) TaxID=403677 RepID=D0MSW2_PHYIT	0	Major Facilitator Superfamily (MFS) n=1 Tax=Phytophthora infestans (strain T30-4) TaxID=403677 RepID=D0MSV4_PHYIT	0	Uncharacterized protein n=5 Tax=Phytophthora parasitica TaxID=4792 RepID=W2IGU6_PHYPR	0	0.58087	0.474837	4.47774	4.01201	0.210982	0.142095	0.474385	0.646093	0.67194	0.249593	1.14101	0.260933	0.846274	0.424351	0.472905	0.155818	5.80811	3.77602	3.81657	4.51027	5.50208	4.6467	3.20337	2.69588
PITG_00104	Uncharacterized protein n=1 Tax=Phytophthora infestans (strain T30-4) TaxID=403677 RepID=D0MSW3_PHYIT	0	Uncharacterized protein n=1 Tax=Phytophthora infestans (strain T30-4) TaxID=403677 RepID=D0N6I7_PHYIT	0	Uncharacterized protein n=1 Tax=Phytophthora infestans (strain T30-4) TaxID=403677 RepID=D0P3K0_PHYIT	0	0.27631	0.560582	0.0636102	0.297473	0.0673767	0.280996	0.0636092	0.149876	0.268776	0.249593	0.456406	0.130466	0.241793	0.2829	0.31527	1.40236	1e-06	1e-06	0.254438	1e-06	0.449149	0.0988659	1e-06	0.641876
PITG_00106	Uncharacterized protein n=1 Tax=Phytophthora infestans (strain T30-4) TaxID=403677 RepID=D0MSW4_PHYIT	0	Uncharacterized protein n=1 Tax=Phytophthora infestans (strain T30-4) TaxID=403677 RepID=D0N6J5_PHYIT	0	Uncharacterized protein n=1 Tax=Phytophthora infestans (strain T30-4) TaxID=403677 RepID=D0MSV8_PHYIT	7.88e-139	0.183265	0.539529	0.0262233	0.239213	0.0790154	0.136325	0.0262223	0.0432193	1e-06	0.374389	0.228203	0.130466	0.483585	0.424351	0.31527	0.934909	1e-06	1e-06	1e-06	0.10489	0.112287	0.296598	0.291215	0.25675
PITG_00107	Uncharacterized protein n=1 Tax=Phytophthora infestans (strain T30-4) TaxID=403677 RepID=D0MSW5_PHYIT	0	Phospholipase D, putative n=1 Tax=Phytophthora infestans (strain T30-4) TaxID=403677 RepID=D0MSW6_PHYIT	5.21e-121	PhosphoLipase D (Fragment) n=1 Tax=Phytophthora megakarya TaxID=4795 RepID=A0A225WG97_9STRA	4.25e-107	0.0638162	0.0394095	1e-06	0.0280726	0.0368619	0.0394085	0	0.0280716	1e-06	0.124796	1e-06	0.130466	1e-06	1e-06	0.157635	1e-06	1e-06	1e-06	1e-06	1e-06	0.112287	1e-06	1e-06	1e-06
PITG_00108	Phospholipase D, putative n=1 Tax=Phytophthora infestans (strain T30-4) TaxID=403677 RepID=D0MSW6_PHYIT	0	PhosphoLipase D (Fragment) n=1 Tax=Phytophthora megakarya TaxID=4795 RepID=A0A225WG97_9STRA	2.48e-174	Phospholipase D A n=1 Tax=Phytophthora nicotianae TaxID=4790 RepID=A0A0W8CCY4_PHYNI	2.4e-173	13.6415	11.2135	2.18877	2.42925	0.913793	2.01037	0.430475	0.331618	13.0356	11.4813	14.2627	15.7864	12.9359	8.20411	16.0788	7.63509	1.41661	1.61829	3.30769	2.41247	2.35803	2.27392	1.74729	3.33775
PITG_00109	DEAD/DEAH box RNA helicase, putative n=1 Tax=Phytophthora infestans (strain T30-4) TaxID=403677 RepID=D0MSW7_PHYIT	0	Putative ATP-dependent RNA helicase n=1 Tax=Phytophthora cactorum TaxID=29920 RepID=A0A329RVW7_9STRA	0	Uncharacterized protein n=5 Tax=Phytophthora parasitica TaxID=4792 RepID=W2JKI4_PHYPR	0	22.4929	25.9647	32.2162	32.468	0.827608	1.47828	1.87747	1.77853	24.1898	23.5865	21.4511	20.7441	23.333	23.4807	28.3743	28.6706	32.4404	36.9511	31.6775	27.7959	37.3917	31.1428	32.3249	29.0128
PITG_00110	Cytochrome c heme lyase n=1 Tax=Phytophthora infestans (strain T30-4) TaxID=403677 RepID=D0MSW8_PHYIT	5.17e-171	Cytochrome c heme lyase n=1 Tax=Phytophthora cactorum TaxID=29920 RepID=A0A329RSJ6_9STRA	9.7e-158	Cytochrome c heme lyase n=1 Tax=Phytophthora parasitica TaxID=4792 RepID=W2LRL8_PHYPR	1.94e-157	25.8013	23.138	19.3122	20.9247	0.672623	1.25833	1.62952	0.675656	27.5495	24.4601	25.1023	26.0933	24.0584	24.3294	19.3891	24.7751	23.9407	18.8801	18.0651	16.3629	22.4575	21.6516	19.9483	19.6414
PITG_00111	Kinesin-like protein n=1 Tax=Phytophthora infestans (strain T30-4) TaxID=403677 RepID=D0MSW9_PHYIT	0	Kinesin-like protein n=1 Tax=Phytophthora parasitica P1569 TaxID=1317065 RepID=V9FRG3_PHYPR	0	Kinesin-like protein n=4 Tax=Phytophthora parasitica TaxID=4792 RepID=A0A081ATZ9_PHYPR	0	15.6649	20.2578	10.6721	13.9645	0.810758	0.845063	0.491898	0.497824	14.5139	16.5979	17.4575	14.0904	20.4315	22.3491	20.0197	18.2307	11.7579	11.0583	10.432	9.44011	14.4851	13.9401	14.852	12.5808
PITG_00112	Uncharacterized protein n=1 Tax=Phytophthora infestans (strain T30-4) TaxID=403677 RepID=D0MSX0_PHYIT	1.72e-121	Uncharacterized protein n=6 Tax=Phytophthora TaxID=4783 RepID=W2JMF5_PHYPR	1.85e-118	Uncharacterized protein n=1 Tax=Phytophthora cactorum TaxID=29920 RepID=A0A329RTV5_9STRA	2.05e-116	2.48909	2.49341	2.16391	2.45455	0.217262	0.25571	0.243	0.34763	3.09093	2.49593	2.28203	2.08746	2.17613	3.25336	2.20689	2.33727	1.98326	2.42744	2.6716	1.57335	3.36862	1.68072	2.32972	2.43913
PITG_00113	Protein kinase n=1 Tax=Phytophthora infestans (strain T30-4) TaxID=403677 RepID=D0MSX1_PHYIT	2.97e-151	Protein kinase n=1 Tax=Phytophthora infestans (strain T30-4) TaxID=403677 RepID=D0P092_PHYIT	6.16e-145	Uncharacterized protein n=1 Tax=Phytophthora cactorum TaxID=29920 RepID=A0A329RT23_9STRA	2.98e-104	5.49606	5.39898	5.5935	6.98597	0.353152	0.540377	0.734341	0.630334	5.91307	6.23982	5.13456	4.69679	6.04482	3.96061	5.20196	6.38855	4.24983	7.55204	5.85207	4.72005	8.42155	7.61267	6.26113	5.64851
PITG_00114	Uncharacterized protein n=1 Tax=Phytophthora infestans (strain T30-4) TaxID=403677 RepID=D0MSX2_PHYIT	2.78e-139	Uncharacterized protein n=1 Tax=Phytophthora infestans (strain T30-4) TaxID=403677 RepID=D0NP60_PHYIT	3.12e-97	Uncharacterized protein n=1 Tax=Phytophthora infestans (strain T30-4) TaxID=403677 RepID=D0N8Z9_PHYIT	1.99e-86	1e-06	1e-06	1e-06	1e-06	0	0	0	0	1e-06	1e-06	1e-06	1e-06	1e-06	1e-06	1e-06	1e-06	1e-06	1e-06	1e-06	1e-06	1e-06	1e-06	1e-06	1e-06
PITG_00115	Protein kinase, putative n=1 Tax=Phytophthora infestans (strain T30-4) TaxID=403677 RepID=D0MSX3_PHYIT	0	AUR protein kinase n=2 Tax=Phytophthora parasitica TaxID=4792 RepID=V9FQ79_PHYPR	0	AUR protein kinase, variant n=1 Tax=Phytophthora parasitica P1569 TaxID=1317065 RepID=V9FRF0_PHYPR	0	14.0166	11.6764	16.2468	18.6505	0.811292	0.671423	0.784186	1.01123	14.9171	14.4764	15.0614	11.6115	13.1777	11.5989	9.93101	11.998	15.866	17.9361	16.9201	14.2651	19.6503	20.0698	19.2202	15.6618
PITG_00116	SUMO ligase, putative n=1 Tax=Phytophthora infestans (strain T30-4) TaxID=403677 RepID=D0MSX4_PHYIT	0	Uncharacterized protein n=1 Tax=Phytophthora cactorum TaxID=29920 RepID=A0A329SAQ5_9STRA	0	Sumo ligase n=1 Tax=Plasmopara halstedii TaxID=4781 RepID=A0A0P1A536_9STRA	0	49.3536	57.1654	39.8741	56.7987	3.30953	2.7542	2.22059	3.72347	54.9647	42.1812	54.9969	45.2718	55.3705	61.9552	61.1624	50.1735	45.0482	40.0528	40.2012	34.1942	56.4805	54.9694	66.8339	48.9109
PITG_00117	Splicing factor 3A n=1 Tax=Phytophthora infestans (strain T30-4) TaxID=403677 RepID=D0MSX5_PHYIT	0	Uncharacterized protein n=1 Tax=Phytophthora cactorum TaxID=29920 RepID=A0A329SA63_9STRA	0	Uncharacterized protein n=3 Tax=Phytophthora parasitica TaxID=4792 RepID=A0A081ATX7_PHYPR	0	67.9834	61.5526	74.7571	74.3283	1.24693	1.22336	1.41643	1.13617	64.9094	68.3884	67.6621	70.9736	61.6571	59.8335	59.7437	64.9762	78.4803	72.4187	75.4408	72.6888	76.58	75.5335	73.8231	71.3766
PITG_00118	Uncharacterized protein n=1 Tax=Phytophthora infestans (strain T30-4) TaxID=403677 RepID=D0MSX6_PHYIT	7.05e-102	Uncharacterized protein n=4 Tax=Phytophthora parasitica TaxID=4792 RepID=W2MWI6_PHYPR	1.79e-97	Uncharacterized protein n=4 Tax=Phytophthora TaxID=4783 RepID=W2JKD3_PHYPR	6.68e-97	48.7251	45.9707	61.8608	67.2264	1.8086	1.9377	2.11775	1.97844	52.0082	47.9218	51.0033	43.9671	48.3585	47.2444	48.0787	40.2011	63.4642	61.2255	56.358	66.3954	65.9127	72.8642	63.6306	66.4983
PITG_00119	Uncharacterized protein n=1 Tax=Phytophthora infestans (strain T30-4) TaxID=403677 RepID=D0MSX7_PHYIT	7.16e-168	Uncharacterized protein n=1 Tax=Phytophthora cactorum TaxID=29920 RepID=A0A329SAV2_9STRA	3.74e-30	Uncharacterized protein n=2 Tax=Phytophthora parasitica TaxID=4792 RepID=A0A081ATX4_PHYPR	7.92e-24	9.3597	10.9296	5.42245	3.50136	0.979603	0.878966	0.919603	0.474075	10.4823	9.23493	11.0678	6.65378	9.42991	13.2963	9.77338	11.2189	6.37475	7.01261	5.47041	2.83203	4.04234	4.44897	3.20337	2.31075
PITG_00121	Sporangia induced predicted protein n=1 Tax=Phytophthora infestans (strain T30-4) TaxID=403677 RepID=D0MSX8_PHYIT	0	Uncharacterized protein n=3 Tax=Phytophthora TaxID=4783 RepID=W2GC95_PHYPR	9.09e-172	Uncharacterized protein n=1 Tax=Phytophthora parasitica TaxID=4792 RepID=W2MWG4_PHYPR	1.59e-171	79.1313	75.6483	4.09418	7.29664	3.65955	5.89583	0.699987	0.380752	69.0755	86.2343	82.153	79.0626	85.9573	77.6562	80.2363	58.7435	4.10817	6.0686	3.05325	3.1467	8.19698	6.42628	6.98917	7.57413
PITG_00122	Uncharacterized protein n=1 Tax=Phytophthora infestans (strain T30-4) TaxID=403677 RepID=D0MSX9_PHYIT	0	Uncharacterized protein n=1 Tax=Phytophthora cactorum TaxID=29920 RepID=A0A329SAD4_9STRA	2.14e-161	Uncharacterized protein n=1 Tax=Phytophthora parasitica P10297 TaxID=1317064 RepID=W2YRV9_PHYPR	2.12e-159	5.09131	8.23498	5.37097	6.30739	0.507964	0.770468	0.693406	0.684094	4.83797	6.36461	5.24866	3.91399	6.7702	7.21396	8.82757	10.1282	7.36638	5.25946	4.45266	4.40538	7.52325	4.3501	6.55235	6.80388
PITG_00123	Uncharacterized protein n=1 Tax=Phytophthora infestans (strain T30-4) TaxID=403677 RepID=D0MSY0_PHYIT	1.52e-81	Uncharacterized protein n=1 Tax=Phytophthora cactorum TaxID=29920 RepID=A0A329SCP5_9STRA	1.83e-55	Uncharacterized protein n=1 Tax=Phytophthora parasitica (strain INRA-310) TaxID=761204 RepID=W2PVZ4_PHYPN	7.92e-52	67.7558	262.117	5.79474	7.72608	4.68395	28.3232	0.354258	0.219412	58.5932	68.2636	63.6686	80.4977	206.007	275.262	231.724	335.477	6.79973	5.39431	5.21598	5.76896	7.0741	8.00814	7.86282	7.95926
PITG_00124	Ser/thr kinase n=1 Tax=Phytophthora infestans (strain T30-4) TaxID=403677 RepID=D0MSY1_PHYIT	0	Uncharacterized protein n=1 Tax=Phytophthora cactorum TaxID=29920 RepID=A0A329SAB3_9STRA	0	STE/STE7/MEK1 protein kinase n=3 Tax=Phytophthora parasitica TaxID=4792 RepID=W2IGP3_PHYPR	0	45.0648	106.054	15.4267	19.2754	5.04678	15.7266	1.46146	2.61315	37.3599	40.6836	42.3316	59.884	84.8692	93.6401	92.8471	152.858	13.1745	14.5646	14.2485	19.7193	15.4957	19.872	15.2888	26.4453
PITG_00125	Uncharacterized protein n=1 Tax=Phytophthora infestans (strain T30-4) TaxID=403677 RepID=D0MSY2_PHYIT	0	Uncharacterized protein n=2 Tax=Phytophthora parasitica TaxID=4792 RepID=W2IGE9_PHYPR	0	Uncharacterized protein n=1 Tax=Phytophthora parasitica P1569 TaxID=1317065 RepID=V9EP01_PHYPR	0	52.8308	57.7809	91.8485	137.105	2.78914	2.38761	6.64457	8.97882	50.2611	49.669	50.2046	61.1887	53.5571	57.5702	55.4876	64.5087	73.0971	101.143	91.7248	101.429	112.849	148.002	153.034	134.537
PITG_00126	Uncharacterized protein n=1 Tax=Phytophthora infestans (strain T30-4) TaxID=403677 RepID=D0MSY3_PHYIT	2.03e-53	Uncharacterized protein n=1 Tax=Phytophthora infestans (strain T30-4) TaxID=403677 RepID=D0N3L5_PHYIT	4.55e-26	Uncharacterized protein n=1 Tax=Phytophthora infestans (strain T30-4) TaxID=403677 RepID=D0RM31_PHYIT	1.21e-21	0.623638	0.481068	0.476959	0.626162	0.0804456	0.153748	0.144889	0.0612991	0.403164	0.623982	0.684608	0.782798	0.604482	0.848701	0.31527	0.155818	0.424983	0.134858	0.508876	0.839121	0.786011	0.494329	0.582431	0.641876
PITG_00127	Estradiol 17-beta-dehydrogenase, putative n=1 Tax=Phytophthora infestans (strain T30-4) TaxID=403677 RepID=D0MSY4_PHYIT	0	Uncharacterized protein n=3 Tax=Phytophthora TaxID=4783 RepID=W2PUW4_PHYPN	0	Uncharacterized protein n=1 Tax=Phytophthora cactorum TaxID=29920 RepID=A0A329SAW5_9STRA	0	164.546	116.244	243.651	211.429	2.2979	7.18166	6.3815	2.71199	158.712	169.099	167.159	163.213	128.996	117.828	122.325	95.8282	233.741	243.553	235.609	261.701	218.736	208.805	212.005	206.17
PITG_00128	Uncharacterized protein n=1 Tax=Phytophthora infestans (strain T30-4) TaxID=403677 RepID=D0MSY5_PHYIT	2.48e-162	Uncharacterized protein n=1 Tax=Phytophthora cactorum TaxID=29920 RepID=A0A329SAS2_9STRA	4.57e-157	Uncharacterized protein n=5 Tax=Phytophthora TaxID=4783 RepID=W2GA63_PHYPR	1.26e-154	17.1325	17.1249	15.0198	18.1001	1.12406	0.563942	1.00111	0.896393	13.842	17.9707	17.7998	18.9176	17.53	18.53	16.0788	16.3609	13.4578	17.9361	14.6302	14.0553	19.8749	16.214	19.3658	16.9455
PITG_00129	Copine-like protein, putative n=1 Tax=Phytophthora infestans (strain T30-4) TaxID=403677 RepID=D0MSY6_PHYIT	0	Uncharacterized protein n=2 Tax=Phytophthora parasitica P1569 TaxID=1317065 RepID=V9EP08_PHYPR	0	Uncharacterized protein n=11 Tax=Phytophthora TaxID=4783 RepID=W2IGF3_PHYPR	0	38.029	46.6545	66.789	68.4459	1.90144	2.37474	2.50317	4.5799	35.0753	34.4438	41.7611	40.8359	42.5555	48.5174	43.0344	52.5107	73.6638	67.0244	64.3728	62.0949	74.1096	78.1041	62.9025	58.6674
PITG_00130	Uncharacterized protein n=1 Tax=Phytophthora infestans (strain T30-4) TaxID=403677 RepID=D0MSY7_PHYIT	0	Uncharacterized protein n=1 Tax=Phytophthora megakarya TaxID=4795 RepID=A0A225X293_9STRA	5.48e-175	Uncharacterized protein n=7 Tax=Phytophthora TaxID=4783 RepID=W2KNK6_PHYPR	4.7e-167	18.0485	15.2825	18.9322	17.0888	0.166242	0.972389	1.77936	0.991172	18.1424	18.3451	17.5716	18.1348	15.5956	16.8326	16.2364	12.4655	15.866	16.9921	18.9556	23.9149	19.3134	17.4993	17.0361	14.5064
PITG_00131	Uncharacterized protein n=1 Tax=Phytophthora infestans (strain T30-4) TaxID=403677 RepID=D0MSY8_PHYIT	7.53e-153	Uncharacterized protein n=2 Tax=Phytophthora parasitica TaxID=4792 RepID=V9EMU7_PHYPR	7.29e-20	Uncharacterized protein n=3 Tax=Phytophthora parasitica TaxID=4792 RepID=W2IGZ4_PHYPR	7.92e-07	5.21827	17.8216	0.424514	0.371229	0.596308	2.57703	0.105266	0.0682069	5.50991	4.24308	4.33585	6.78425	12.4523	17.8227	16.2364	24.7751	0.424983	0.134858	0.508876	0.629341	0.336862	0.197732	0.436823	0.513501
PITG_00132	Phosphoglycerate kinase n=1 Tax=Phytophthora infestans (strain T30-4) TaxID=403677 RepID=D0MSY9_PHYIT	0	Phosphoglycerate kinase n=1 Tax=Phytophthora sojae (strain P6497) TaxID=1094619 RepID=G4ZKM2_PHYSP	0	Phosphoglycerate kinase n=3 Tax=Phytophthora parasitica TaxID=4792 RepID=W2IGR0_PHYPR	0	44.273	35.0455	50.078	42.4461	1.12578	0.949789	1.46894	1.65686	44.2137	47.2978	43.7008	41.8797	36.3898	36.0698	35.4679	32.2544	48.3064	53.5386	47.071	51.3961	44.3535	46.0715	40.3333	39.026
PITG_00133	D-3-phosphoglycerate dehydrogenase n=1 Tax=Phytophthora infestans (strain T30-4) TaxID=403677 RepID=D0MSZ0_PHYIT	0	Uncharacterized protein n=2 Tax=Phytophthora parasitica TaxID=4792 RepID=W2IGZ7_PHYPR	0	Uncharacterized protein n=1 Tax=Phytophthora parasitica TaxID=4792 RepID=W2MTZ3_PHYPR	0	339.831	332.339	453.928	443.421	11.5042	10.5239	4.91559	11.0183	354.784	339.321	357.708	307.509	328.354	321.658	363.034	316.311	459.407	463.641	441.322	451.342	453.529	452.114	457.499	410.544
PITG_00134	COP9 signalosome complex subunit 3, putative n=1 Tax=Phytophthora infestans (strain T30-4) TaxID=403677 RepID=D0MSZ1_PHYIT	0	Uncharacterized protein n=1 Tax=Phytophthora parasitica (strain INRA-310) TaxID=761204 RepID=W2PTZ2_PHYPN	0	Uncharacterized protein n=2 Tax=Phytophthora parasitica TaxID=4792 RepID=W2GAI8_PHYPR	0	74.6615	69.2705	67.4088	60.4275	0.151987	2.63075	1.0633	2.54597	74.7198	74.6282	74.28	75.0181	68.4273	65.35	76.926	66.3786	65.1641	69.9912	68.1893	66.2905	64.2284	60.7037	63.6306	53.1473
PITG_00135	Uncharacterized protein n=1 Tax=Phytophthora infestans (strain T30-4) TaxID=403677 RepID=D0MSZ2_PHYIT	0	Uncharacterized protein n=1 Tax=Phytophthora cactorum TaxID=29920 RepID=A0A329SA64_9STRA	0	Uncharacterized protein (Fragment) n=3 Tax=Phytophthora parasitica TaxID=4792 RepID=A0A080ZPH6_PHYPR	3.74e-177	2.87972	1.66717	3.60445	1.47896	0.330553	0.266468	0.412064	0.264401	3.76287	2.99511	2.28203	2.47886	1.81345	1.4145	1.10345	2.33727	4.67482	2.69716	3.68935	3.35648	1.12287	1.58185	2.18412	1.027
PITG_00136	Uncharacterized protein n=1 Tax=Phytophthora infestans (strain T30-4) TaxID=403677 RepID=D0MSZ3_PHYIT	5.45e-71					1e-06	1e-06	1e-06	1e-06	0	0	0	0	1e-06	1e-06	1e-06	1e-06	1e-06	1e-06	1e-06	1e-06	1e-06	1e-06	1e-06	1e-06	1e-06	1e-06	1e-06	1e-06
PITG_00137	Uncharacterized protein n=1 Tax=Phytophthora infestans (strain T30-4) TaxID=403677 RepID=D0MSZ4_PHYIT	2.23e-59					1e-06	1e-06	1e-06	1e-06	0	0	0	0	1e-06	1e-06	1e-06	1e-06	1e-06	1e-06	1e-06	1e-06	1e-06	1e-06	1e-06	1e-06	1e-06	1e-06	1e-06	1e-06
PITG_00138	Uncharacterized protein n=1 Tax=Phytophthora infestans (strain T30-4) TaxID=403677 RepID=D0MSZ5_PHYIT	4.27e-126	Uncharacterized protein n=3 Tax=Phytophthora parasitica TaxID=4792 RepID=W2GCJ3_PHYPR	3.05e-104	Uncharacterized protein n=3 Tax=Phytophthora parasitica TaxID=4792 RepID=W2GCJ3_PHYPR	1.71e-40	2.67845	3.4052	3.27293	4.37557	0.332176	0.473353	0.390314	0.60195	3.49409	1.87195	2.73843	2.60933	3.3851	2.5461	4.72905	2.96055	3.39987	4.31545	2.54438	2.83203	6.06352	4.15237	4.07702	3.20938
PITG_00139	Uncharacterized protein n=1 Tax=Phytophthora infestans (strain T30-4) TaxID=403677 RepID=D0MSZ6_PHYIT	7.79e-87	Uncharacterized protein n=1 Tax=Phytophthora parasitica TaxID=4792 RepID=W2MWG0_PHYPR	4.05e-65	Uncharacterized protein n=1 Tax=Phytophthora parasitica TaxID=4792 RepID=W2MWG0_PHYPR	1.64e-40	2.74324	3.19194	3.13548	4.63633	0.336509	0.267275	0.284847	0.297114	3.62848	1.99674	2.73843	2.60933	2.65972	3.67771	3.62561	2.80473	3.96651	2.96687	2.6716	2.93692	5.16522	4.84443	3.7858	4.74988
PITG_00140	Chromodomain-helicase-DNA-binding protein, putative n=1 Tax=Phytophthora infestans (strain T30-4) TaxID=403677 RepID=D0MSZ7_PHYIT	0	Uncharacterized protein n=1 Tax=Phytophthora parasitica (strain INRA-310) TaxID=761204 RepID=W2PWN4_PHYPN	0	Uncharacterized protein n=1 Tax=Phytophthora parasitica TaxID=4792 RepID=W2MWF1_PHYPR	0	297.672	342.922	315.093	335.189	4.9172	6.65679	12.8067	5.54637	301.567	294.02	308.987	286.113	334.157	347.968	330.246	359.317	330.779	337.684	311.432	280.476	346.519	342.867	326.452	324.917
PITG_00141	Uncharacterized protein n=1 Tax=Phytophthora infestans (strain T30-4) TaxID=403677 RepID=D0MSZ8_PHYIT	0	Uncharacterized protein n=1 Tax=Phytophthora sojae (strain P6497) TaxID=1094619 RepID=G4ZKK6_PHYSP	0	Uncharacterized protein n=1 Tax=Phytophthora megakarya TaxID=4795 RepID=A0A225WZR6_9STRA	0	60.2866	68.9113	23.077	37.1549	1.97747	4.24073	1.54293	1.34517	55.2335	60.0271	61.0442	64.8417	66.2512	68.4619	60.3743	80.558	24.2241	26.0276	23.2811	18.7753	39.076	37.1736	33.3442	39.026
PITG_00142	Ribosome biogenesis protein NEP1, putative n=1 Tax=Phytophthora infestans (strain T30-4) TaxID=403677 RepID=D0MSZ9_PHYIT	3.05e-162	Uncharacterized protein n=1 Tax=Phytophthora sojae (strain P6497) TaxID=1094619 RepID=G4ZKK7_PHYSP	4.31e-159	Uncharacterized protein n=1 Tax=Phytophthora cactorum TaxID=29920 RepID=A0A329RPN3_9STRA	1.09e-157	30.5746	30.6024	39.8962	37.4213	0.281764	1.62412	0.918503	0.769663	30.9093	30.9495	30.6933	29.7463	33.1256	31.2605	32.1576	25.8658	42.215	38.8391	40.4556	38.0751	38.4023	37.6679	38.4404	35.1748
PITG_00143	Nuclear migration protein nudC-like protein n=1 Tax=Phytophthora infestans (strain T30-4) TaxID=403677 RepID=D0MT00_PHYIT	0	Uncharacterized protein n=1 Tax=Phytophthora cactorum TaxID=29920 RepID=A0A329RLM9_9STRA	3.14e-154	Uncharacterized protein n=2 Tax=Phytophthora parasitica TaxID=4792 RepID=A0A080ZPC0_PHYPR	2.91e-153	29.0255	27.4448	31.9266	33.7348	0.899396	0.720625	1.02823	0.977446	26.6088	30.3255	30.4651	28.7026	26.839	28.8558	28.3743	25.71	33.857	30.7476	29.642	33.4599	31.665	34.7019	35.9651	32.6073
PITG_00144	Uncharacterized protein n=1 Tax=Phytophthora infestans (strain T30-4) TaxID=403677 RepID=D0MT01_PHYIT	0	Uncharacterized protein n=1 Tax=Phytophthora cactorum TaxID=29920 RepID=A0A329RMW3_9STRA	0	Uncharacterized protein n=1 Tax=Phytophthora palmivora var. palmivora TaxID=611791 RepID=A0A2P4XUW5_9STRA	0	26.354	27.4226	24.3198	21.9141	0.551075	1.1148	1.07973	1.2122	25.265	27.4552	25.5587	27.137	30.4659	25.3196	26.3251	27.5798	24.7907	26.8367	24.0444	21.6074	25.3769	20.9596	21.5499	19.7698
PITG_00145	Histone-lysine N-methyltransferase, H3 lysine-79 specific n=1 Tax=Phytophthora infestans (strain T30-4) TaxID=403677 RepID=D0MT02_PHYIT	2.36e-177	Histone-lysine N-methyltransferase, H3 lysine-79 specific n=1 Tax=Phytophthora parasitica TaxID=4792 RepID=W2KN05_PHYPR	6.12e-168	Histone-lysine N-methyltransferase, H3 lysine-79 specific n=3 Tax=Phytophthora parasitica TaxID=4792 RepID=W2GCG9_PHYPR	7.21e-168	18.9493	19.3733	11.8142	11.8542	1.97048	1.0081	0.838767	0.808186	19.8894	21.9642	20.7665	13.1771	20.7942	20.7932	19.3891	16.5167	13.3161	12.5418	11.9586	9.44011	13.3622	11.8639	9.61011	12.5808
PITG_00146	Glucose-6-phosphate 1-dehydrogenase n=1 Tax=Phytophthora infestans (strain T30-4) TaxID=403677 RepID=D0MT03_PHYIT	0	Glucose-6-phosphate 1-dehydrogenase n=7 Tax=Phytophthora TaxID=4783 RepID=W2GCK2_PHYPR	0	Glucose-6-phosphate 1-dehydrogenase n=2 Tax=Phytophthora parasitica TaxID=4792 RepID=W2YSE5_PHYPR	0	264.584	215.778	236.781	215.791	5.21047	4.61872	3.4157	1.84583	262.997	277.422	265.856	252.061	228.252	211.185	216.748	206.927	245.64	236.136	236.373	228.975	216.602	220.372	214.626	211.562
PITG_00147	Uncharacterized protein n=1 Tax=Phytophthora infestans (strain T30-4) TaxID=403677 RepID=D0MT04_PHYIT	0	Uncharacterized protein n=1 Tax=Phytophthora parasitica TaxID=4792 RepID=W2MTR5_PHYPR	9.68e-174	Proton myo-inositol cotransporter n=7 Tax=Phytophthora TaxID=4783 RepID=A0A0W8D621_PHYNI	2.46e-173	8.03229	7.30551	10.0412	11.4178	0.663027	0.366113	0.770703	1.68501	8.06328	9.73412	6.50378	7.82798	7.37468	8.06266	6.30541	7.47927	8.49967	9.57491	9.92307	12.1673	10.3304	9.58999	9.31889	16.432
PITG_00148	Programmed cell death 6-interacting protein, putative n=1 Tax=Phytophthora infestans (strain T30-4) TaxID=403677 RepID=D0MT05_PHYIT	0	Uncharacterized protein n=1 Tax=Phytophthora cactorum TaxID=29920 RepID=A0A329SRD2_9STRA	0	Uncharacterized protein n=1 Tax=Phytophthora parasitica P1976 TaxID=1317066 RepID=A0A080ZPC6_PHYPR	0	92.1161	105.757	107.383	107.822	1.06651	3.78016	2.68682	3.14611	89.6368	94.7204	92.6503	91.4568	99.0141	100.571	107.98	115.461	110.071	112.876	106.101	100.485	110.491	113.795	107.895	99.1056
PITG_00149	Uncharacterized protein n=1 Tax=Phytophthora infestans (strain T30-4) TaxID=403677 RepID=D0MT06_PHYIT	0	Uncharacterized protein n=1 Tax=Phytophthora cactorum TaxID=29920 RepID=A0A329STY7_9STRA	0	Uncharacterized protein n=1 Tax=Phytophthora cactorum TaxID=29920 RepID=A0A329STY7_9STRA	0	848.007	566.343	15.2557	16.7127	39.4495	58.0416	2.19887	1.83938	894.487	891.92	875.272	730.35	666.743	540.198	645.201	413.23	18.9826	15.1041	17.8106	9.12544	11.6779	18.2902	16.5993	20.2833
PITG_00150	Uncharacterized protein n=1 Tax=Phytophthora infestans (strain T30-4) TaxID=403677 RepID=D0MT07_PHYIT	0	Uncharacterized protein n=6 Tax=Phytophthora TaxID=4783 RepID=W2KN72_PHYPR	2.11e-155	Uncharacterized protein n=1 Tax=Phytophthora parasitica P1976 TaxID=1317066 RepID=A0A080ZPD0_PHYPR	2.48e-154	14.8573	14.2086	17.7959	17.437	0.712153	0.597706	0.358134	0.964618	15.8578	15.7243	15.0614	12.7857	15.4747	14.5694	12.6108	14.1795	18.6993	17.9361	17.5562	16.9922	17.5168	19.5754	17.7641	14.8915
PITG_00151	Uncharacterized protein n=1 Tax=Phytophthora infestans (strain T30-4) TaxID=403677 RepID=D0MT08_PHYIT	2.78e-83	Uncharacterized protein n=1 Tax=Phytophthora cactorum TaxID=29920 RepID=A0A329SQP7_9STRA	3.33e-78	Uncharacterized protein n=2 Tax=Phytophthora palmivora var. palmivora TaxID=611791 RepID=A0A2P4XXT4_9STRA	6.68e-75	39.0218	49.9524	36.9778	43.7427	1.52293	3.05601	1.88091	1.42464	35.8816	36.9397	41.647	41.6187	47.875	47.9516	45.0837	58.8993	32.4404	36.6813	37.1479	41.6414	46.2624	45.1817	39.7509	43.7759
PITG_00152	Kinesin-like protein n=1 Tax=Phytophthora infestans (strain T30-4) TaxID=403677 RepID=D0MT09_PHYIT	0	Kinesin-like protein n=1 Tax=Phytophthora cactorum TaxID=29920 RepID=A0A329SQQ1_9STRA	0	Uncharacterized protein n=1 Tax=Phytophthora parasitica TaxID=4792 RepID=W2KPU4_PHYPR	0	186.49	196.848	211.974	224.337	2.66251	1.53491	4.55084	7.6336	192.981	188.692	181.764	182.522	193.071	200.152	198.305	195.863	215.892	217.256	216.399	198.347	233.445	236.191	202.54	225.17
PITG_00153	Uncharacterized protein n=1 Tax=Phytophthora infestans (strain T30-4) TaxID=403677 RepID=D0MT10_PHYIT	2.88e-139	Uncharacterized protein n=1 Tax=Phytophthora infestans (strain T30-4) TaxID=403677 RepID=D0NGN3_PHYIT	8.22e-20	Uncharacterized protein (Fragment) n=1 Tax=Phytophthora palmivora var. palmivora TaxID=611791 RepID=A0A2P4YBC3_9STRA	2.9e-15	1e-06	1e-06	1e-06	1e-06	0	0	0	0	1e-06	1e-06	1e-06	1e-06	1e-06	1e-06	1e-06	1e-06	1e-06	1e-06	1e-06	1e-06	1e-06	1e-06	1e-06	1e-06
PITG_00154	Crinkler (CRN) family protein, putative n=1 Tax=Phytophthora infestans (strain T30-4) TaxID=403677 RepID=D0MT11_PHYIT	0	Uncharacterized protein n=1 Tax=Globisporangium ultimum (strain ATCC 200006 / CBS 805.95 / DAOM BR144) TaxID=431595 RepID=K3WHA1_GLOUD	9.98e-166	Uncharacterized protein n=2 Tax=Phytophthora cactorum TaxID=29920 RepID=A0A329RP10_9STRA	7.93e-109	83.0548	95.909	86.0571	100.191	2.81073	4.46023	3.70815	2.46685	75.2573	82.8648	86.0324	88.0647	90.1887	95.6204	89.2215	108.605	95.6213	82.2633	87.781	78.5627	97.4654	97.5806	98.1396	107.578
PITG_00155	Uncharacterized protein n=1 Tax=Phytophthora infestans (strain T30-4) TaxID=403677 RepID=D0MT12_PHYIT	0	Uncharacterized protein n=2 Tax=Phytophthora parasitica TaxID=4792 RepID=W2YS16_PHYPR	0	Uncharacterized protein n=1 Tax=Phytophthora kernoviae TaxID=325452 RepID=A0A3F2REY4_9STRA	2.77e-179	17.0644	15.6995	18.3493	19.0174	0.382704	0.566743	0.973906	0.619776	18.008	16.5979	17.3434	16.3083	16.0792	14.2865	15.4482	16.9842	21.1075	16.5875	17.5562	18.146	18.6397	17.9936	20.8219	18.6144
PITG_00156	Tubulin beta chain n=1 Tax=Plasmopara halstedii TaxID=4781 RepID=A0A0P1B0F2_9STRA	0	Tubulin beta chain n=1040 Tax=Eukaryota TaxID=2759 RepID=A0A0W8D6D3_PHYNI	0	Tubulin beta chain n=2 Tax=Eukaryota TaxID=2759 RepID=A0A0P6BWF7_9CRUS	0	724.356	653.131	546.713	528.369	15.8406	30.0136	13.3552	10.2785	720.051	770.118	699.213	708.04	697.33	657.885	690.442	566.867	529.671	518.394	572.485	566.302	508.1	514.004	540.641	550.729
PITG_00157	Uncharacterized protein n=1 Tax=Phytophthora infestans (strain T30-4) TaxID=403677 RepID=D0MT14_PHYIT	2.1e-90	Uncharacterized protein n=1 Tax=Phytophthora cactorum TaxID=29920 RepID=A0A329SR92_9STRA	2.23e-65	Uncharacterized protein n=2 Tax=Phytophthora parasitica TaxID=4792 RepID=W2GAC7_PHYPR	4.2e-63	0.881405	1.29399	0.035416	0.109599	0.138169	0.137725	0.035415	0.0409663	0.940716	1.24796	0.684608	0.652331	1.69255	1.1316	1.26108	1.09073	0.141661	1e-06	1e-06	1e-06	0.112287	0.197732	1e-06	0.128375
PITG_00158	Uncharacterized protein n=1 Tax=Phytophthora infestans (strain T30-4) TaxID=403677 RepID=D0MT15_PHYIT	1.53e-99	SOSS complex subunit B n=7 Tax=Phytophthora TaxID=4783 RepID=A0A0W8CKU4_PHYNI	3.76e-84	Uncharacterized protein n=1 Tax=Phytophthora sojae (strain P6497) TaxID=1094619 RepID=G4ZQR8_PHYSP	1.55e-82	6.98135	8.53701	7.03703	7.49118	0.561193	0.736006	0.409511	0.232239	7.52573	7.86217	7.18839	5.34912	6.5284	9.76007	8.35466	9.50491	7.6497	7.82176	6.48816	6.18852	7.74783	7.01948	8.00842	7.18901
PITG_00159	Uncharacterized protein n=1 Tax=Phytophthora infestans (strain T30-4) TaxID=403677 RepID=D0MT16_PHYIT	0	BEACH domain-containing protein n=1 Tax=Phytophthora cactorum TaxID=29920 RepID=A0A329SUI1_9STRA	0	Uncharacterized protein n=1 Tax=Phytophthora parasitica (strain INRA-310) TaxID=761204 RepID=W2PU50_PHYPN	0	55.2223	75.2308	49.9924	60.2274	1.33651	3.44464	0.783216	1.77691	53.8896	53.912	53.8559	59.2317	70.3617	71.7153	73.458	85.3884	49.1564	51.5157	48.216	51.0815	63.7792	58.1331	56.3502	62.6471
PITG_00160	Uncharacterized protein n=1 Tax=Phytophthora infestans (strain T30-4) TaxID=403677 RepID=D0MT17_PHYIT	0	Uncharacterized protein n=2 Tax=Phytophthora parasitica TaxID=4792 RepID=W2KNC0_PHYPR	0	Uncharacterized protein n=2 Tax=Phytophthora parasitica TaxID=4792 RepID=W2MW88_PHYPR	0	193.64	269.608	166.866	205.006	1.95368	11.765	2.69446	4.01504	189.218	191.562	196.254	197.526	254.487	254.328	265.615	304.001	168.718	159.672	172.509	166.565	201.893	210.683	195.114	212.332
PITG_00162	Protein kinase n=1 Tax=Phytophthora infestans (strain T30-4) TaxID=403677 RepID=D0MT18_PHYIT	1.39e-98	Mitogen-activated protein kinase n=1 Tax=Phytophthora cactorum TaxID=29920 RepID=A0A329RSJ3_9STRA	7.48e-46	Mitogen-activated protein kinase n=2 Tax=Phytophthora parasitica TaxID=4792 RepID=W2XSS5_PHYPR	2.89e-44	1.66898	1.74348	0.617399	0.766795	0.275924	0.190661	0.067243	0.151839	2.15021	0.873575	1.82562	1.82653	1.69255	1.83885	1.26108	2.18145	0.424983	0.674289	0.636095	0.734231	1.01059	0.395464	1.01925	0.641876
PITG_00163	Threonine dehydratase n=1 Tax=Phytophthora infestans (strain T30-4) TaxID=403677 RepID=D0MT19_PHYIT	0	Threonine dehydratase n=1 Tax=Phytophthora cactorum TaxID=29920 RepID=A0A329SRA9_9STRA	0	Threonine dehydratase n=3 Tax=Phytophthora TaxID=4783 RepID=A0A0W8C7Y4_PHYNI	0	30.8678	26.9878	37.3217	26.0392	2.76923	1.88399	1.99342	0.641757	33.3282	33.5702	34.0022	22.5707	28.7733	27.7242	29.9507	21.5029	40.0901	38.1648	39.5651	31.467	27.3981	26.5949	25.7726	24.3913
PITG_00164	Uncharacterized protein n=1 Tax=Phytophthora infestans (strain T30-4) TaxID=403677 RepID=D0MT20_PHYIT	0	Uncharacterized protein n=1 Tax=Phytophthora cactorum TaxID=29920 RepID=A0A329SRS1_9STRA	1.65e-170	Uncharacterized protein n=5 Tax=Phytophthora parasitica TaxID=4792 RepID=W2MVU9_PHYPR	7.3e-161	105.669	100.652	112.814	99.9535	3.27071	2.70257	3.58586	3.4318	110.333	110.694	104.973	96.6755	98.8932	102.41	107.034	94.27	113.329	119.619	115.515	102.792	91.4019	104.304	97.5572	106.551
PITG_00165	Uncharacterized protein n=1 Tax=Phytophthora infestans (strain T30-4) TaxID=403677 RepID=D0MT21_PHYIT	0	Enolase n=7 Tax=Phytophthora TaxID=4783 RepID=A0A0W8C829_PHYNI	0	Uncharacterized protein n=1 Tax=Phytophthora cactorum TaxID=29920 RepID=A0A329SU12_9STRA	0	36.7057	29.2408	39.4145	35.7746	5.9939	2.0467	2.54838	2.45668	43.6761	43.0547	41.3047	18.7871	32.7629	31.8263	28.6896	23.6844	43.7733	40.1876	41.6006	32.0964	41.8832	37.3713	30.7232	33.1208
PITG_00166	Phosphoserine phosphatase n=1 Tax=Phytophthora infestans (strain T30-4) TaxID=403677 RepID=D0MT22_PHYIT	0	Uncharacterized protein n=1 Tax=Phytophthora cactorum TaxID=29920 RepID=A0A329SRF3_9STRA	0	Phosphoserine phosphatase SerB, variant n=6 Tax=Phytophthora TaxID=4783 RepID=W2GCD4_PHYPR	8.2e-178	41.9398	49.8927	63.7452	53.6435	1.3616	3.64399	2.48376	1.44618	44.2137	38.8117	40.506	44.2281	48.7212	46.2542	44.1378	60.4575	57.2311	68.2381	62.5917	66.9199	50.1924	54.6728	52.71	56.9986
PITG_00167	Phosphodiesterase n=1 Tax=Phytophthora infestans (strain T30-4) TaxID=403677 RepID=D0MT23_PHYIT	0	Phosphodiesterase n=4 Tax=Phytophthora parasitica TaxID=4792 RepID=W2MTP3_PHYPR	0	Phosphodiesterase n=1 Tax=Phytophthora parasitica P1976 TaxID=1317066 RepID=A0A080ZP69_PHYPR	0	138.563	206.106	92.5817	120.804	14.2812	17.9547	1.36226	10.1248	113.827	130.911	129.733	179.783	176.992	198.03	191.054	258.347	90.6631	96.4234	92.6154	90.625	105.438	112.312	114.884	150.584
PITG_00169	Exocyst complex component n=1 Tax=Phytophthora infestans (strain T30-4) TaxID=403677 RepID=D0MT24_PHYIT	0	Exocyst complex component n=1 Tax=Phytophthora cactorum TaxID=29920 RepID=A0A329SQS4_9STRA	0	Exocyst complex component n=4 Tax=Phytophthora parasitica TaxID=4792 RepID=W2PV11_PHYPN	0	55.0655	66.6239	32.1974	44.0369	1.21692	3.18399	2.66437	1.77359	53.3521	55.5344	53.0571	58.3184	61.778	61.6723	67.9407	75.1044	35.9819	37.0859	30.0237	25.6981	49.1819	43.5999	41.6438	41.7219
PITG_00170	Vacuolar-sorting receptor, putative n=1 Tax=Phytophthora infestans (strain T30-4) TaxID=403677 RepID=D0MT25_PHYIT	0	Vacuolar-sorting receptor 1 n=1 Tax=Phytophthora nicotianae TaxID=4790 RepID=A0A0W8C7W3_PHYNI	0	Uncharacterized protein n=1 Tax=Phytophthora parasitica TaxID=4792 RepID=W2KN00_PHYPR	0	358.013	365.847	392.23	381.256	11.2172	6.0223	4.65286	6.98223	336.105	351.551	355.084	389.311	361.722	354.05	365.083	382.534	381.068	392.571	391.453	403.827	369.762	369.066	389.646	396.551
PITG_00171	Uncharacterized protein n=1 Tax=Phytophthora infestans (strain T30-4) TaxID=403677 RepID=D0MT26_PHYIT	0	Uncharacterized protein n=3 Tax=Phytophthora parasitica TaxID=4792 RepID=W2YUQ6_PHYPR	0	Uncharacterized protein n=1 Tax=Phytophthora parasitica (strain INRA-310) TaxID=761204 RepID=W2PW56_PHYPN	0	23.049	23.9741	24.0099	23.8111	1.49421	1.23097	1.07095	0.619562	21.5021	21.7146	21.4511	27.5284	26.4763	23.0564	20.9655	25.3984	27.0573	23.0607	23.7899	22.1318	23.2435	23.9255	25.4813	22.594
PITG_00172	Proteasome subunit alpha type n=2 Tax=Phytophthora infestans TaxID=4787 RepID=D0MT27_PHYIT	0	Proteasome subunit alpha type n=1 Tax=Phytophthora cactorum TaxID=29920 RepID=A0A329SUK3_9STRA	0	Proteasome subunit alpha type n=1 Tax=Phytophthora megakarya TaxID=4795 RepID=A0A225X5A4_9STRA	0	310.592	238.377	272.683	214.7	7.46978	11.3954	5.20377	3.29745	320.65	325.344	302.825	293.549	255.333	232.12	257.261	208.796	278.647	257.174	278.737	276.176	207.507	212.858	215.063	223.373
PITG_00173	Vesicle-associated membrane protein, putative n=1 Tax=Phytophthora infestans (strain T30-4) TaxID=403677 RepID=D0MT28_PHYIT	0	Uncharacterized protein n=1 Tax=Phytophthora parasitica TaxID=4792 RepID=W2KMX9_PHYPR	0	Uncharacterized protein n=6 Tax=Phytophthora parasitica TaxID=4792 RepID=V9EMI8_PHYPR	0	14.6038	16.9634	5.35001	7.52921	0.831825	0.138657	0.356001	1.02028	15.1858	15.35	15.746	12.1334	17.0464	17.1155	16.5517	17.14	6.09143	5.79889	4.57988	4.92983	9.99357	8.20587	5.24188	6.67551
PITG_00174	Uncharacterized protein n=1 Tax=Phytophthora infestans (strain T30-4) TaxID=403677 RepID=D0MT29_PHYIT	1.22e-71	Uncharacterized protein n=1 Tax=Phytophthora parasitica TaxID=4792 RepID=W2MW48_PHYPR	9.16e-57	Uncharacterized protein n=1 Tax=Phytophthora parasitica TaxID=4792 RepID=W2G9R5_PHYPR	1.04e-56	5.13326	6.46956	3.47698	4.91484	0.435093	0.503393	0.211238	0.770268	4.56919	5.74063	4.22175	6.00145	5.68213	7.35541	5.51723	7.32346	3.39987	3.91088	2.92603	3.67115	4.82836	6.03082	2.76655	6.03363
PITG_00175	Uncharacterized protein n=1 Tax=Phytophthora infestans (strain T30-4) TaxID=403677 RepID=D0MT30_PHYIT	0	Uncharacterized protein n=1 Tax=Phytophthora cactorum TaxID=29920 RepID=A0A329SU04_9STRA	0	Uncharacterized protein n=3 Tax=Phytophthora parasitica TaxID=4792 RepID=W2YS73_PHYPR	0	9.30451	12.8303	5.69682	8.04236	0.590024	1.19514	0.134123	0.379248	10.4823	8.36136	10.155	8.21937	11.8478	14.4279	9.93101	15.1144	5.66644	5.79889	5.34319	5.97874	9.09528	7.41494	7.5716	8.08763
PITG_00176	Presenilin-like protein n=1 Tax=Phytophthora infestans (strain T30-4) TaxID=403677 RepID=D0MT31_PHYIT	0	Uncharacterized protein n=9 Tax=Phytophthora parasitica TaxID=4792 RepID=W2GC38_PHYPR	0	Uncharacterized protein n=6 Tax=Phytophthora parasitica TaxID=4792 RepID=W2YSP1_PHYPR	0	59.5621	57.8746	51.63	61.2887	2.32738	0.921254	1.34667	2.30674	65.9845	58.2799	54.8828	59.1012	58.272	58.8433	55.1723	59.2109	47.7398	53.9431	52.287	52.5499	66.6987	59.9127	55.7677	62.7754
PITG_00177	Allantoicase n=1 Tax=Phytophthora infestans (strain T30-4) TaxID=403677 RepID=D0MT32_PHYIT	0	Allantoicase n=1 Tax=Phytophthora cactorum TaxID=29920 RepID=A0A329SRM6_9STRA	0	Allantoicase n=2 Tax=Phytophthora parasitica TaxID=4792 RepID=A0A080ZP92_PHYPR	0	131.399	142.96	159.081	213.375	2.34068	1.75963	2.56614	4.91027	128.206	128.79	130.304	138.294	144.471	138.197	146.443	142.729	157.244	153.738	159.405	165.936	211.774	222.251	200.211	219.265
PITG_00178	Dual specificity tyrosine-phosphorylation-regulated kinase, putative n=1 Tax=Phytophthora infestans (strain T30-4) TaxID=403677 RepID=D0MT33_PHYIT	0	Serine/threonine-protein kinase minibrain n=5 Tax=Phytophthora TaxID=4783 RepID=A0A0W8C7X0_PHYNI	0	CMGC/DYRK/DYRK1 protein kinase n=1 Tax=Phytophthora parasitica (strain INRA-310) TaxID=761204 RepID=W2PU52_PHYPN	0	78.6097	86.0349	77.0798	85.9798	2.39995	4.82556	2.73158	4.61069	80.0953	73.8794	84.6632	75.8009	75.802	84.5872	84.6501	99.1004	82.8718	79.4313	75.9497	70.0666	96.4548	88.6827	84.4525	74.3292
PITG_00179	40S ribosomal protein S12 n=1 Tax=Phytophthora ramorum TaxID=164328 RepID=H3GAE0_PHYRM	4.03e-96	40S ribosomal protein S12 n=10 Tax=Phytophthora TaxID=4783 RepID=A0A0W8C870_PHYNI	5.67e-96	40S ribosomal protein S12 n=1 Tax=Phytophthora sojae (strain P6497) TaxID=1094619 RepID=G4ZQP8_PHYSP	5.98e-96	928.767	795.514	1324.56	949.369	11.4017	16.8696	35.0525	20.2181	937.088	956.814	915.207	905.958	819.556	794.243	820.018	748.239	1239.68	1310.68	1409.08	1338.82	941.529	903.437	1001.64	950.875
PITG_00180	Uncharacterized protein n=1 Tax=Phytophthora infestans (strain T30-4) TaxID=403677 RepID=D0MT35_PHYIT	0	Uncharacterized protein n=1 Tax=Phytophthora parasitica (strain INRA-310) TaxID=761204 RepID=W2PWU6_PHYPN	0	Uncharacterized protein n=3 Tax=Phytophthora TaxID=4783 RepID=W2IGH1_PHYPR	0	31.799	31.6962	39.0451	41.6068	0.712089	1.15254	0.702412	1.26766	29.9685	33.4454	31.9484	31.8338	28.8942	33.8066	30.7389	33.3451	39.6651	37.6253	40.71	38.18	43.6798	43.501	38.2948	40.9517
PITG_00181	Uncharacterized protein n=1 Tax=Phytophthora infestans (strain T30-4) TaxID=403677 RepID=D0MT36_PHYIT	0	Uncharacterized protein n=1 Tax=Phytophthora cactorum TaxID=29920 RepID=A0A329SRA0_9STRA	7.91e-174	Uncharacterized protein n=1 Tax=Phytophthora sojae (strain P6497) TaxID=1094619 RepID=G5AJC6_PHYSP	1.4e-152	5.41374	7.49328	3.92861	3.61688	0.670186	0.406381	0.69036	0.606906	5.91307	4.49267	7.07429	4.17492	7.37468	7.07251	8.66993	6.856	4.81648	5.39431	2.6716	2.83203	4.49149	3.26257	4.65945	2.054
PITG_00182	Uncharacterized protein n=1 Tax=Phytophthora infestans (strain T30-4) TaxID=403677 RepID=D0MT37_PHYIT	1.98e-82	Uncharacterized protein n=1 Tax=Phytophthora cactorum TaxID=29920 RepID=A0A329STI2_9STRA	7.46e-79	Uncharacterized protein n=1 Tax=Phytophthora palmivora var. palmivora TaxID=611791 RepID=A0A2P4X0Z8_9STRA	2.26e-74	17.286	22.4022	26.5897	31.5157	0.296375	1.84619	1.03096	1.622	16.9329	16.8475	18.1421	17.2215	18.0136	26.1683	20.8078	24.6193	27.3406	23.6001	27.0976	28.3203	29.9807	36.1849	28.8303	31.0668
PITG_00183	Dynamin-2 n=1 Tax=Phytophthora infestans (strain T30-4) TaxID=403677 RepID=D0MQ53_PHYIT	0	Uncharacterized protein n=5 Tax=Phytophthora parasitica TaxID=4792 RepID=W2KMW5_PHYPR	0	Dynamin-1 protein n=2 Tax=Phytophthora TaxID=4783 RepID=A0A0W8DGL2_PHYNI	0	360.387	343.317	259.946	261.686	3.98308	6.25802	5.2361	3.15946	367.148	364.156	361.245	348.997	345.401	326.467	356.728	344.67	266.89	261.894	266.396	244.604	266.233	266.938	253.357	260.216
PITG_00184	Uncharacterized protein n=1 Tax=Phytophthora infestans (strain T30-4) TaxID=403677 RepID=D0MQ54_PHYIT	0	Uncharacterized protein n=2 Tax=Phytophthora parasitica TaxID=4792 RepID=V9ELC1_PHYPR	0	Uncharacterized protein n=3 Tax=Phytophthora parasitica TaxID=4792 RepID=A0A080ZP99_PHYPR	0	9.73039	9.28294	16.0162	13.4502	0.784746	0.408484	1.49039	0.747618	10.3479	10.9821	10.155	7.43658	9.7926	8.06266	9.61574	9.66073	19.4076	16.5875	15.9024	12.1673	13.0253	15.6208	12.9591	12.1956
PITG_00185	Voltage-gated Ion Channel (VIC) Superfamily n=1 Tax=Phytophthora infestans (strain T30-4) TaxID=403677 RepID=D0MQ55_PHYIT	0	Uncharacterized protein n=2 Tax=Phytophthora parasitica TaxID=4792 RepID=W2IGH5_PHYPR	0	Uncharacterized protein n=1 Tax=Phytophthora parasitica (strain INRA-310) TaxID=761204 RepID=W2PWU9_PHYPN	0	17.2304	32.5679	3.46676	4.93745	1.23547	2.97841	0.24374	0.849165	13.9764	19.8426	18.1421	16.9606	30.9495	30.1289	27.9014	41.2918	4.10817	3.37145	2.92603	3.46137	4.37921	4.3501	7.42599	3.5945
PITG_00186	Histone acetyltransferase, putative n=2 Tax=Phytophthora infestans TaxID=4787 RepID=D0MQ56_PHYIT	0	Uncharacterized protein n=1 Tax=Phytophthora cactorum TaxID=29920 RepID=A0A329SR83_9STRA	0	Serine/threonine-protein kinase svkA n=4 Tax=Phytophthora TaxID=4783 RepID=A0A0W8CM94_PHYNI	0	27.5727	32.2761	31.1569	38.6283	0.82218	1.62746	1.25595	1.33023	27.012	25.7081	27.9548	29.6158	28.2897	31.402	33.4187	35.994	29.3239	32.231	28.8787	34.1942	42.1078	36.2838	36.8387	39.2828
PITG_00187	Protein kinase, putative n=1 Tax=Phytophthora infestans (strain T30-4) TaxID=403677 RepID=D0MQ57_PHYIT	0	Serine/threonine-protein kinase svkA n=4 Tax=Phytophthora TaxID=4783 RepID=A0A0W8CM94_PHYNI	0	STE/STE20/YSK protein kinase n=5 Tax=Phytophthora parasitica TaxID=4792 RepID=W2KQD5_PHYPR	0	38.5584	45.7516	41.4299	38.1876	1.99988	2.8123	0.932576	1.57666	35.7472	39.9348	43.5867	34.965	46.3033	38.4745	46.0295	52.1991	39.3818	43.6939	40.5828	42.0609	40.3112	41.3259	34.6546	36.4585
PITG_00188	Kinesin-like protein n=1 Tax=Phytophthora infestans (strain T30-4) TaxID=403677 RepID=D0MQ58_PHYIT	0	Uncharacterized protein n=5 Tax=Phytophthora parasitica TaxID=4792 RepID=W2GC59_PHYPR	0	Kinesin protein n=1 Tax=Phytophthora nicotianae TaxID=4790 RepID=A0A0W8CM16_PHYNI	0	151.12	181.921	144.409	161.253	1.79393	9.23325	0.644068	4.49776	150.38	155.371	146.734	151.993	159.341	177.096	188.059	203.187	144.211	142.68	145.157	145.587	152.823	159.965	158.276	173.948
PITG_00189	Uncharacterized protein n=1 Tax=Phytophthora infestans (strain T30-4) TaxID=403677 RepID=D0MQ59_PHYIT	0	Uncharacterized protein n=1 Tax=Phytophthora cactorum TaxID=29920 RepID=A0A329SQG0_9STRA	0	Uncharacterized protein n=12 Tax=Phytophthora parasitica TaxID=4792 RepID=W2IGS9_PHYPR	0	224.776	180.089	167.449	164.47	2.23923	8.80313	1.62934	2.17752	222.009	230	220.216	226.881	201.655	165.638	187.271	165.791	165.177	165.605	166.784	172.23	167.196	168.962	159.586	162.138
PITG_00190	Uncharacterized protein n=1 Tax=Phytophthora infestans (strain T30-4) TaxID=403677 RepID=D0MQ60_PHYIT	0	Uncharacterized protein n=1 Tax=Phytophthora parasitica (strain INRA-310) TaxID=761204 RepID=W2PW83_PHYPN	0	Uncharacterized protein n=1 Tax=Phytophthora parasitica P10297 TaxID=1317064 RepID=W2YSC7_PHYPR	0	15.2241	18.6014	18.9249	21.1899	0.383522	1.27739	1.01241	1.19509	14.3795	16.2235	15.2896	15.0036	17.2882	16.5497	18.2857	22.282	19.1243	21.7121	17.5562	17.3069	24.2541	21.6516	20.2395	18.6144
PITG_00191	Uncharacterized protein n=1 Tax=Phytophthora infestans (strain T30-4) TaxID=403677 RepID=D0MQ61_PHYIT	0	Uncharacterized protein n=7 Tax=Phytophthora TaxID=4783 RepID=W2KPN1_PHYPR	0	Uncharacterized protein n=1 Tax=Phytophthora cactorum TaxID=29920 RepID=A0A329SRK6_9STRA	0	9.04107	12.4409	5.59327	9.83101	0.79806	0.624178	0.746382	0.93439	10.751	9.48452	9.01401	6.91471	11.2434	12.0233	14.1872	12.3096	7.79136	5.25946	4.7071	4.61516	11.0042	11.1718	7.13478	10.0133
PITG_00192	Uncharacterized protein n=1 Tax=Phytophthora infestans (strain T30-4) TaxID=403677 RepID=D0MQ62_PHYIT	0	Uncharacterized protein n=1 Tax=Phytophthora cactorum TaxID=29920 RepID=A0A329SQN1_9STRA	0	Uncharacterized protein n=1 Tax=Phytophthora parasitica P1569 TaxID=1317065 RepID=V9EKD2_PHYPR	0	34.6609	31.5081	37.7207	39.9486	1.90245	2.3093	2.66291	1.72788	38.8381	34.8182	35.3714	29.6158	33.7301	31.1191	35.9408	25.2426	42.9233	36.4116	40.71	30.8377	43.7921	41.1282	39.3141	35.5599
PITG_00193	Uncharacterized protein n=1 Tax=Phytophthora infestans (strain T30-4) TaxID=403677 RepID=D0MQ63_PHYIT	0	Uncharacterized protein n=4 Tax=Phytophthora parasitica TaxID=4792 RepID=W2PW85_PHYPN	0	Zinc-binding alcohol dehydrogenase domain-containing protein 2 n=1 Tax=Phytophthora nicotianae TaxID=4790 RepID=A0A0W8C7W2_PHYNI	0	124.745	106.571	185.303	150.306	14.8628	5.79425	6.12655	7.75345	145.811	141.145	130.874	81.15	118.841	105.946	110.345	91.1537	190.251	186.374	196.553	168.034	169.442	155.516	142.113	134.152
PITG_00194	Casein kinase II subunit, putative n=1 Tax=Phytophthora infestans (strain T30-4) TaxID=403677 RepID=D0MQ64_PHYIT	0	Casein kinase II subunit alpha-2 n=7 Tax=Phytophthora TaxID=4783 RepID=A0A0W8C7U3_PHYNI	0	Casein kinase II subunit alpha n=1 Tax=Phytophthora cactorum TaxID=29920 RepID=A0A329SQM7_9STRA	0	296.583	281.145	209.89	213.752	2.9867	3.97989	2.41432	2.53241	304.12	290.401	298.261	293.549	280.842	280.213	291.467	272.059	209.658	216.717	205.713	207.473	218.399	215.429	214.626	206.556
PITG_00195	Uncharacterized protein n=1 Tax=Phytophthora infestans (strain T30-4) TaxID=403677 RepID=D0MQ65_PHYIT	2.89e-90	Uncharacterized protein n=1 Tax=Phytophthora cactorum TaxID=29920 RepID=A0A329SDW2_9STRA	1.31e-55	Uncharacterized protein n=1 Tax=Phytophthora cactorum TaxID=29920 RepID=A0A329SVA0_9STRA	6.94e-55	1e-06	1e-06	1e-06	1e-06	0	0	0	0	1e-06	1e-06	1e-06	1e-06	1e-06	1e-06	1e-06	1e-06	1e-06	1e-06	1e-06	1e-06	1e-06	1e-06	1e-06	1e-06
PITG_00196	Uncharacterized protein n=1 Tax=Phytophthora infestans (strain T30-4) TaxID=403677 RepID=D0MQ66_PHYIT	1.6e-51	Uncharacterized protein n=1 Tax=Phytophthora infestans (strain T30-4) TaxID=403677 RepID=D0NZL8_PHYIT	1.88e-33	Uncharacterized protein n=1 Tax=Phytophthora infestans (strain T30-4) TaxID=403677 RepID=D0NNZ8_PHYIT	6.09e-14	1.1257	0.819153	0.564954	0.751468	0.0561789	0.0479728	0.0564561	0.0635399	1.0751	0.998371	1.25512	1.1742	0.846274	0.707251	0.788176	0.934909	0.424983	0.674289	0.636095	0.52445	0.786011	0.593195	0.728038	0.898626
PITG_00197	Uncharacterized protein n=1 Tax=Phytophthora infestans (strain T30-4) TaxID=403677 RepID=D0MQ67_PHYIT	0	Uncharacterized protein n=1 Tax=Phytophthora cactorum TaxID=29920 RepID=A0A329ST09_9STRA	0	Uncharacterized protein n=2 Tax=Phytophthora parasitica TaxID=4792 RepID=W2GXQ6_PHYPR	0	65.3499	68.7171	68.7328	70.758	2.08807	1.7816	1.63968	3.52474	65.447	60.7758	70.857	64.3199	65.6467	67.8961	67.4678	73.8578	73.5221	68.1032	66.281	67.0248	80.2855	71.7766	66.3971	64.5727
PITG_00198	Uncharacterized protein n=1 Tax=Phytophthora infestans (strain T30-4) TaxID=403677 RepID=D0MQ68_PHYIT	7.36e-67	Uncharacterized protein n=1 Tax=Phytophthora infestans (strain T30-4) TaxID=403677 RepID=D0NV66_PHYIT	1.19e-22	Uncharacterized protein n=1 Tax=Phytophthora infestans (strain T30-4) TaxID=403677 RepID=D0P3I7_PHYIT	5.98e-22	1e-06	1e-06	1e-06	1e-06	0	0	0	0	1e-06	1e-06	1e-06	1e-06	1e-06	1e-06	1e-06	1e-06	1e-06	1e-06	1e-06	1e-06	1e-06	1e-06	1e-06	1e-06
PITG_00200	Uncharacterized protein n=1 Tax=Phytophthora infestans (strain T30-4) TaxID=403677 RepID=D0MQ69_PHYIT	3.46e-108	Uncharacterized protein n=1 Tax=Phytophthora cactorum TaxID=29920 RepID=A0A329SP91_9STRA	1.98e-87	Uncharacterized protein n=1 Tax=Phytophthora parasitica P1976 TaxID=1317066 RepID=A0A081ACG5_PHYPR	1.75e-80	11.6117	13.1172	4.90632	5.1094	1.19248	2.07955	0.87315	0.406196	13.17	12.9788	12.2088	8.08891	10.0344	19.0958	10.5616	12.7771	7.50804	3.91088	4.32544	3.88093	6.28809	4.44897	4.95066	4.74988
PITG_00201	Uncharacterized protein n=1 Tax=Phytophthora infestans (strain T30-4) TaxID=403677 RepID=D0MQ70_PHYIT	0	Uncharacterized protein n=1 Tax=Phytophthora cactorum TaxID=29920 RepID=A0A329SRX9_9STRA	0	Uncharacterized protein n=1 Tax=Phytophthora nicotianae TaxID=4790 RepID=A0A0W8DF92_PHYNI	0	38.1744	40.926	40.4185	44.5066	2.30332	2.66443	2.16334	1.65826	38.9725	39.9348	42.2175	31.5728	36.8734	47.1029	36.0984	43.6291	42.64	44.7728	39.4379	34.8235	45.1395	48.9386	42.2262	41.7219
PITG_00202	Uncharacterized protein n=1 Tax=Phytophthora infestans (strain T30-4) TaxID=403677 RepID=D0MQ71_PHYIT	2.5e-93	Uncharacterized protein n=1 Tax=Phytophthora parasitica P1976 TaxID=1317066 RepID=A0A081ACG2_PHYPR	3.58e-10	Uncharacterized protein n=2 Tax=Phytophthora nicotianae TaxID=4790 RepID=A0A0W8CNG9_PHYNI	4.06e-10	1.51971	3.73279	0.248794	0.348145	0.180377	0.367741	0.0883287	0.0447539	1.47827	1.74715	1.02691	1.82653	3.1433	3.96061	3.1527	4.67455	0.141661	0.134858	0.508876	0.20978	0.449149	0.395464	0.291215	0.25675
PITG_00203	Mitochondrial-processing peptidase subunit beta n=1 Tax=Phytophthora infestans (strain T30-4) TaxID=403677 RepID=D0MQ72_PHYIT	0	Uncharacterized protein n=6 Tax=Phytophthora TaxID=4783 RepID=W2LCI8_PHYPR	0	Uncharacterized protein n=2 Tax=Phytophthora parasitica TaxID=4792 RepID=W2GXQ1_PHYPR	0	282.737	235.515	245.693	215.017	83.736	49.1255	10.421	18.4151	532.849	182.577	220.216	195.308	253.399	172.569	366.817	149.274	236.432	220.627	262.961	262.75	235.691	183.1	256.415	184.86
PITG_00204	Kinesin-like protein n=1 Tax=Phytophthora infestans (strain T30-4) TaxID=403677 RepID=D0MQ73_PHYIT	0	Kinesin-related protein 3 n=1 Tax=Phytophthora cactorum TaxID=29920 RepID=A0A329SSI3_9STRA	0	Uncharacterized protein n=2 Tax=Phytophthora parasitica TaxID=4792 RepID=W2NIS5_PHYPR	0	59.6776	63.1604	70.5253	81.1319	1.53196	1.44713	2.25444	2.01552	57.7869	62.1486	62.4135	56.3614	59.2392	63.6526	63.527	66.2227	67.9973	66.2152	76.4586	71.4302	82.082	85.6179	80.9579	75.8697
PITG_00205	Uncharacterized protein n=1 Tax=Phytophthora infestans (strain T30-4) TaxID=403677 RepID=D0MQ74_PHYIT	1.49e-138	Uncharacterized protein n=1 Tax=Phytophthora cactorum TaxID=29920 RepID=A0A329SPF1_9STRA	2.5e-81	Cell 5A endo-1 n=7 Tax=Phytophthora TaxID=4783 RepID=A0A0W8CN64_PHYNI	3.7e-78	110.048	91.7632	92.4994	98.9487	15.1012	0.791342	2.90003	1.4904	92.1902	96.218	96.5298	155.255	91.1558	90.6696	91.1131	94.1142	88.6799	93.0519	87.781	100.485	94.7705	101.733	99.1588	100.133
PITG_00206	Uncharacterized protein n=1 Tax=Phytophthora infestans (strain T30-4) TaxID=403677 RepID=D0MQ75_PHYIT	0	Uncharacterized protein n=1 Tax=Phytophthora nicotianae TaxID=4790 RepID=A0A0W8CN60_PHYNI	0	Uncharacterized protein n=2 Tax=Phytophthora TaxID=4783 RepID=A0A081ACF8_PHYPR	0	17.9021	21.8001	19.4604	26.2541	1.27278	0.688982	0.518958	1.23079	16.1266	18.4699	15.746	21.266	21.3987	20.6517	23.8029	21.3471	18.5576	20.3635	20.355	18.5655	29.6439	25.7051	25.9182	23.7494
PITG_00207	Uncharacterized protein n=1 Tax=Phytophthora infestans (strain T30-4) TaxID=403677 RepID=D0MQ76_PHYIT	0	Uncharacterized protein n=1 Tax=Phytophthora parasitica P1569 TaxID=1317065 RepID=V9FAS6_PHYPR	0	RING finger protein n=6 Tax=Phytophthora TaxID=4783 RepID=A0A0W8DF61_PHYNI	0	10.0486	15.1803	8.9828	9.85576	0.42035	1.01596	0.518939	0.718932	10.4823	9.98371	8.89991	10.8287	12.815	14.8523	15.2906	17.7633	8.78299	7.6869	9.28698	10.1743	10.1059	7.81041	10.3381	11.1686
PITG_00208	Protein kinase, putative n=1 Tax=Phytophthora infestans (strain T30-4) TaxID=403677 RepID=D0MQ77_PHYIT	0	Serine/threonine-protein kinase n=2 Tax=Phytophthora TaxID=4783 RepID=A0A329SP70_9STRA	0	Serine/threonine-protein kinase Nek2 n=7 Tax=Phytophthora TaxID=4783 RepID=A0A0W8DF58_PHYNI	0	194.116	220.886	162.733	157.628	3.45207	3.71987	3.76608	4.57746	200.641	193.934	197.281	184.61	211.931	225.33	217.852	228.43	167.585	164.257	167.42	151.671	165.512	158.68	161.77	144.55
PITG_00209	Major Facilitator Superfamily (MFS) n=1 Tax=Phytophthora infestans (strain T30-4) TaxID=403677 RepID=D0MQ78_PHYIT	0	Uncharacterized protein n=7 Tax=Phytophthora TaxID=4783 RepID=W2GXT0_PHYPR	0	Uncharacterized protein n=1 Tax=Phytophthora cactorum TaxID=29920 RepID=A0A329SPV8_9STRA	0	192.126	187.786	186.42	186.245	9.19446	2.90667	5.83507	5.9562	176.586	186.571	186.556	218.792	182.191	190.533	183.803	194.617	179.343	176.529	187.266	202.543	180.221	182.111	178.661	203.988
PITG_00210	Uncharacterized protein n=1 Tax=Phytophthora infestans (strain T30-4) TaxID=403677 RepID=D0MQ79_PHYIT	0	Uncharacterized protein n=1 Tax=Phytophthora parasitica TaxID=4792 RepID=W2LAE4_PHYPR	0	Uncharacterized protein n=2 Tax=Phytophthora parasitica TaxID=4792 RepID=W2X5B0_PHYPR	0	26.2623	30.5204	23.0215	25.9029	0.779234	0.345068	0.410047	1.27423	28.3559	24.5849	26.0151	26.0933	29.4987	30.8362	30.7389	31.0078	23.6574	23.3304	23.2811	21.8171	26.6121	29.1654	23.4428	24.3913
PITG_00211	Adenine phosphoribosyltransferase, putative n=1 Tax=Phytophthora infestans (strain T30-4) TaxID=403677 RepID=D0MQ80_PHYIT	2.83e-137	Adenine phosphoribosyltransferase 1 n=6 Tax=Phytophthora TaxID=4783 RepID=A0A0W8DXQ5_PHYNI	6.74e-119	Adenine phosphoribosyltransferase n=2 Tax=Phytophthora parasitica TaxID=4792 RepID=W2ZF19_PHYPR	3.94e-118	27.78	31.3867	26.9123	29.9971	1.21441	1.24854	0.691068	1.16861	24.9962	27.7048	27.4984	30.9205	29.8614	33.8066	28.6896	33.1893	26.9156	25.0836	27.2248	28.4252	30.879	27.0893	29.4128	32.6073
PITG_00212	Uncharacterized protein n=1 Tax=Phytophthora infestans (strain T30-4) TaxID=403677 RepID=D0MQ81_PHYIT	0	Uncharacterized protein n=1 Tax=Phytophthora cactorum TaxID=29920 RepID=A0A329SQ15_9STRA	0	Uncharacterized protein n=5 Tax=Phytophthora TaxID=4783 RepID=W2J447_PHYPR	0	107.419	105.862	113.916	98.8502	1.93863	0.805011	2.21469	1.29668	106.838	113.066	104.745	105.025	107.96	105.805	104.039	105.645	113.754	120.158	110.044	111.708	100.609	100.052	99.7413	94.9976
PITG_00213	Uncharacterized protein n=1 Tax=Phytophthora infestans (strain T30-4) TaxID=403677 RepID=D0MQ82_PHYIT	9.28e-113	Uncharacterized protein n=1 Tax=Globisporangium ultimum (strain ATCC 200006 / CBS 805.95 / DAOM BR144) TaxID=431595 RepID=K3XC09_GLOUD	8.14e-08	Uncharacterized protein n=1 Tax=Globisporangium ultimum (strain ATCC 200006 / CBS 805.95 / DAOM BR144) TaxID=431595 RepID=K3XC07_GLOUD	1.89e-07	99.0088	98.2723	286.502	236.61	5.08578	4.9322	12.5425	10.283	90.9807	94.97	96.1875	113.897	93.9365	86.9919	102.62	109.54	314.913	277.268	297.056	256.771	256.689	240.64	241.272	207.839
PITG_00214	Uncharacterized protein n=1 Tax=Phytophthora infestans (strain T30-4) TaxID=403677 RepID=D0MQ83_PHYIT	0	Uncharacterized protein n=1 Tax=Phytophthora parasitica P1976 TaxID=1317066 RepID=A0A081ACE6_PHYPR	0	Cation Diffusion Facilitator (CDF) Family n=2 Tax=Phytophthora TaxID=4783 RepID=A0A0W8CTP2_PHYNI	0	25.4942	24.7104	25.6222	28.7822	0.805489	0.579311	1.0274	1.5375	24.593	24.0857	27.7266	25.5714	25.8718	25.3196	24.4334	23.2169	24.3657	28.0504	23.5355	26.5372	27.735	25.2108	29.704	32.4789
PITG_00215	Calmodulin-binding transcription activator, putative n=1 Tax=Phytophthora infestans (strain T30-4) TaxID=403677 RepID=D0MQ84_PHYIT	0	Uncharacterized protein n=1 Tax=Phytophthora parasitica TaxID=4792 RepID=W2LC91_PHYPR	0	Uncharacterized protein n=1 Tax=Phytophthora parasitica (strain INRA-310) TaxID=761204 RepID=W2QAW0_PHYPN	0	54.8075	67.2863	48.7755	64.596	1.05118	4.74923	1.94245	1.8694	54.4272	54.536	52.6007	57.6661	61.2944	66.7645	60.2166	80.8697	51.423	50.4368	43	50.2424	63.7792	62.4832	62.0289	70.0928
PITG_00216	Uncharacterized protein n=1 Tax=Phytophthora infestans (strain T30-4) TaxID=403677 RepID=D0MQ85_PHYIT	3.62e-116	Uncharacterized protein n=2 Tax=Phytophthora parasitica TaxID=4792 RepID=V9FAP4_PHYPR	3.56e-89	Uncharacterized protein n=6 Tax=Phytophthora TaxID=4783 RepID=W2NG03_PHYPR	5.96e-89	32.3531	29.2744	44.776	38.8656	1.68034	0.841345	1.52716	1.24335	36.9567	29.7015	32.7471	30.0072	29.8614	31.1191	29.0049	27.1124	44.4816	41.1316	48.5976	44.893	39.4129	35.9872	41.935	38.1274
PITG_00217	Uncharacterized protein n=1 Tax=Phytophthora infestans (strain T30-4) TaxID=403677 RepID=D0MQ86_PHYIT	0	Uncharacterized protein n=1 Tax=Phytophthora sojae (strain P6497) TaxID=1094619 RepID=G4ZNF0_PHYSP	0	Uncharacterized protein n=1 Tax=Phytophthora cactorum TaxID=29920 RepID=A0A329SSH5_9STRA	4.76e-148	13.4673	14.861	17.4014	15.7484	1.00752	0.850391	1.45809	0.576405	15.4546	11.8557	14.9473	11.6115	16.9255	15.5595	13.7143	13.2445	21.5325	17.1269	16.1568	14.7895	16.394	14.9288	17.0361	14.6348
PITG_00218	ATP-binding Cassette (ABC) Superfamily n=1 Tax=Phytophthora infestans (strain T30-4) TaxID=403677 RepID=D0MQ87_PHYIT	0	ABC transporter A family member 2 n=1 Tax=Phytophthora nicotianae TaxID=4790 RepID=A0A0W8CBD7_PHYNI	0	ABC transporter A family member 2 n=1 Tax=Phytophthora nicotianae TaxID=4790 RepID=A0A0W8CBD7_PHYNI	0	60.4915	84.5687	39.8137	46.964	2.08224	1.34522	1.65485	2.40532	64.9094	60.4014	61.7289	54.9263	82.814	88.5478	83.8619	83.0511	44.0566	39.7831	39.4379	35.9773	52.2136	49.1364	41.0614	45.4448
PITG_00219	Glucan 1,3-beta-glucosidase, putative n=1 Tax=Phytophthora infestans (strain T30-4) TaxID=403677 RepID=D0MQ88_PHYIT	0	Uncharacterized protein n=1 Tax=Phytophthora parasitica (strain INRA-310) TaxID=761204 RepID=W2QDG9_PHYPN	0	Uncharacterized protein n=1 Tax=Phytophthora parasitica TaxID=4792 RepID=W2LAC5_PHYPR	0	410.646	354.038	301.061	283.405	8.51177	7.07748	4.02675	5.91472	395.37	428.176	422.289	396.748	363.898	334.247	364.61	353.396	289.98	309.229	303.163	301.874	265.896	291.852	287.284	288.587
PITG_00220	General transcription factor IIH subunit, putative n=1 Tax=Phytophthora infestans (strain T30-4) TaxID=403677 RepID=D0MQ89_PHYIT	0	Uncharacterized protein n=5 Tax=Phytophthora parasitica TaxID=4792 RepID=W2NGB0_PHYPR	0	Lysosomal beta glucosidase n=1 Tax=Phytophthora nicotianae TaxID=4790 RepID=A0A0W8D7T8_PHYNI	0	15.1673	17.2038	17.2725	18.7051	0.126175	0.595196	0.719286	1.22191	14.9171	15.1004	15.5178	15.1341	15.5956	17.9642	17.0246	18.2307	18.4159	18.2058	15.2663	17.202	21.896	17.4004	19.2202	16.3036
PITG_00221	Tryptophan synthase, putative n=1 Tax=Phytophthora infestans (strain T30-4) TaxID=403677 RepID=D0MQ90_PHYIT	0	Tryptophan synthase n=1 Tax=Phytophthora nicotianae TaxID=4790 RepID=A0A0W8CBG7_PHYNI	0	Tryptophan synthase, alpha subunit n=3 Tax=Phytophthora parasitica TaxID=4792 RepID=W2J6L5_PHYPR	0	43.476	41.4306	31.4526	27.6364	4.04793	2.52166	1.08383	0.512199	51.0675	44.3027	46.4393	32.0947	47.2705	39.889	43.192	35.3707	31.8738	33.5796	31.9319	28.4252	28.0718	28.8688	26.6462	26.9588
PITG_00222	Uncharacterized protein n=1 Tax=Phytophthora infestans (strain T30-4) TaxID=403677 RepID=D0MQ91_PHYIT	6.58e-74	Acetolactate synthase small subunit n=1 Tax=Phytophthora nicotianae TaxID=4790 RepID=A0A0W8D7S0_PHYNI	2.67e-55	Uncharacterized protein n=2 Tax=Phytophthora parasitica TaxID=4792 RepID=W2LCM2_PHYPR	4.11e-55	8.30242	9.33061	4.32309	9.1634	0.511155	0.463494	0.317418	0.513764	8.86961	8.36136	6.84608	9.13264	9.30902	10.4673	8.19703	9.34909	3.54153	4.85488	4.071	4.82494	9.88129	8.107	10.1925	8.47276
PITG_00223	DNA repair and recombination protein RAD54 n=1 Tax=Phytophthora infestans (strain T30-4) TaxID=403677 RepID=D0MQ92_PHYIT	0	Uncharacterized protein n=1 Tax=Phytophthora parasitica TaxID=4792 RepID=W2NI60_PHYPR	0	Uncharacterized protein n=5 Tax=Phytophthora parasitica TaxID=4792 RepID=W2GZX4_PHYPR	0	42.792	53.6893	48.7308	54.6983	2.14614	1.58067	1.15842	2.54534	37.0911	44.9267	47.0098	42.1406	55.4914	54.4583	49.0245	55.7829	47.8815	50.5717	50.6331	45.837	57.9403	57.2434	56.4958	47.1137
PITG_00224	Uncharacterized protein n=1 Tax=Phytophthora infestans (strain T30-4) TaxID=403677 RepID=D0MQ93_PHYIT	0	Uncharacterized protein n=1 Tax=Phytophthora cactorum TaxID=29920 RepID=A0A329SP60_9STRA	0	Uncharacterized protein n=1 Tax=Phytophthora parasitica TaxID=4792 RepID=W2NIW6_PHYPR	0	31.0613	31.706	35.9266	40.2456	0.771037	0.660824	3.04204	1.26554	33.3282	30.5751	30.4651	29.8768	29.9823	31.9678	31.6847	33.1893	44.4816	35.6025	33.2041	30.4181	43.4552	39.9418	37.2756	40.3098
PITG_00225	Sialin-like protein n=1 Tax=Phytophthora infestans (strain T30-4) TaxID=403677 RepID=D0MQ94_PHYIT	0	Uncharacterized protein n=1 Tax=Phytophthora cactorum TaxID=29920 RepID=A0A329SSJ3_9STRA	0	Uncharacterized protein n=1 Tax=Phytophthora ramorum TaxID=164328 RepID=H3GBC8_PHYRM	0	91.189	89.2137	101.792	117.676	2.22944	1.14127	2.42657	1.88561	96.625	91.4757	90.9388	85.7163	86.9245	92.367	88.591	88.9722	99.5878	102.627	96.8136	108.142	120.709	112.312	119.835	117.848
PITG_00226	Kinesin-like protein n=1 Tax=Phytophthora infestans (strain T30-4) TaxID=403677 RepID=D0MQ95_PHYIT	0	Kinesin protein n=1 Tax=Phytophthora nicotianae TaxID=4790 RepID=A0A0W8CBF1_PHYNI	0	Uncharacterized protein n=1 Tax=Phytophthora parasitica (strain INRA-310) TaxID=761204 RepID=W2QBR8_PHYPN	0	60.8407	53.8592	80.1569	89.9498	2.30494	1.31869	1.83565	4.11719	57.2493	65.2685	64.3532	56.4919	57.184	54.1754	53.2807	50.7967	85.28	76.5993	79.7663	78.9822	96.7917	95.9988	87.8014	79.2075
PITG_00227	DEAD/DEAH box RNA helicase, putative n=1 Tax=Phytophthora infestans (strain T30-4) TaxID=403677 RepID=D0MQ96_PHYIT	0	DEAD/DEAH box RNA helicase n=1 Tax=Phytophthora megakarya TaxID=4795 RepID=A0A225X0G4_9STRA	0	ATP-dependent RNA helicase DBP9 n=1 Tax=Phytophthora nicotianae TaxID=4790 RepID=A0A0W8CBG1_PHYNI	0	27.8565	29.5874	45.8316	41.5602	3.57718	2.6498	2.05179	1.94406	33.1938	32.3223	28.2971	17.6129	33.3674	30.6947	32.4728	21.8145	50.0064	45.7168	47.3254	40.2778	46.7115	42.4135	38.7316	38.3842
PITG_00228	Amino Acid-Polyamine-Organocation (APC) Family n=1 Tax=Phytophthora infestans (strain T30-4) TaxID=403677 RepID=D0MQ97_PHYIT	0	Uncharacterized protein n=1 Tax=Phytophthora sojae (strain P6497) TaxID=1094619 RepID=G4ZND7_PHYSP	0	Uncharacterized protein n=1 Tax=Phytophthora parasitica P1569 TaxID=1317065 RepID=V9FAW3_PHYPR	0	47.758	64.0609	34.2135	38.8288	2.61319	0.681479	1.2472	1.0371	51.3362	47.9218	51.4597	40.3141	63.5915	63.6526	66.0491	62.9506	37.2569	32.3659	35.2396	31.9915	39.1883	41.6225	37.2756	37.2288
PITG_00229	26S protease regulatory subunit S10B n=1 Tax=Phytophthora infestans (strain T30-4) TaxID=403677 RepID=D0MQ98_PHYIT	0	26S protease regulatory protein n=1 Tax=Phytophthora megakarya TaxID=4795 RepID=A0A225X0B0_9STRA	0	Uncharacterized protein n=1 Tax=Phytophthora sojae (strain P6497) TaxID=1094619 RepID=G4ZND6_PHYSP	0	266.731	201.001	210.458	171.529	7.71647	9.74472	4.23851	2.53168	268.642	285.16	265.628	247.494	216.646	199.869	213.596	173.893	205.267	212.536	221.488	202.543	163.94	173.806	174.292	174.077
PITG_00230	Peptidyl-prolyl cis-trans isomerase, mitochondrial n=1 Tax=Phytophthora infestans (strain T30-4) TaxID=403677 RepID=D0MQ99_PHYIT	0	Uncharacterized protein n=1 Tax=Phytophthora cactorum TaxID=29920 RepID=A0A329SRY7_9STRA	0	Uncharacterized protein n=1 Tax=Phytophthora parasitica P1569 TaxID=1317065 RepID=V9F8X3_PHYPR	0	4.0368	10.1508	0.29334	0.3034	0.514233	0.486866	0.0956695	0.0820879	3.09093	5.49104	3.65124	3.91399	9.18812	9.47717	10.7192	11.2189	0.566644	0.269716	0.127219	0.20978	0.112287	0.296598	0.291215	0.513501
PITG_00231	Eyes absent family protein n=1 Tax=Phytophthora infestans (strain T30-4) TaxID=403677 RepID=D0MQA0_PHYIT	0	Uncharacterized protein n=5 Tax=Phytophthora TaxID=4783 RepID=W2NG95_PHYPR	0	Uncharacterized protein n=2 Tax=Phytophthora parasitica TaxID=4792 RepID=W2J484_PHYPR	0	45.4512	55.4127	43.6331	56.1157	1.43044	3.11937	0.961213	0.994862	41.3915	45.8003	48.0367	46.5765	53.5571	59.4091	47.4482	61.2366	40.9401	43.5591	45.0355	44.9978	56.8174	57.2434	53.1468	57.2553
PITG_00232	Uncharacterized protein n=1 Tax=Phytophthora infestans (strain T30-4) TaxID=403677 RepID=D0MQA1_PHYIT	2.6e-107	Uncharacterized protein n=3 Tax=Phytophthora parasitica TaxID=4792 RepID=W2GXS2_PHYPR	1.96e-77	Uncharacterized protein n=3 Tax=Phytophthora parasitica TaxID=4792 RepID=W2GXV8_PHYPR	3.52e-77	17.6295	20.2056	25.7977	32.4619	1.2982	0.699917	1.05334	1.33007	16.3953	14.9756	18.1421	21.0051	19.7061	18.8129	20.1773	22.1262	24.3657	24.4093	25.571	28.8448	32.2265	34.8997	28.8303	33.891
PITG_00233	Major Facilitator Superfamily (MFS) n=1 Tax=Phytophthora infestans (strain T30-4) TaxID=403677 RepID=D0MQA2_PHYIT	0	Uncharacterized protein n=3 Tax=Phytophthora TaxID=4783 RepID=W2QAT2_PHYPN	0	Uncharacterized protein n=3 Tax=Phytophthora parasitica TaxID=4792 RepID=A0A081ACH9_PHYPR	0	56.4994	53.3628	62.619	64.2534	1.0166	1.02011	0.731838	1.97259	56.3086	53.912	56.9366	58.8403	51.7436	53.7511	51.862	56.0946	62.4726	64.7318	61.7012	61.5705	62.3195	61.0991	63.6306	69.9644
PITG_00234	Uncharacterized protein n=1 Tax=Phytophthora infestans (strain T30-4) TaxID=403677 RepID=D0MQA3_PHYIT	0	Uncharacterized protein n=4 Tax=Phytophthora TaxID=4783 RepID=W2LA95_PHYPR	0	Uncharacterized protein n=3 Tax=Phytophthora parasitica TaxID=4792 RepID=W2ZEG3_PHYPR	0	464.126	571.06	462.691	506.924	7.66226	20.7934	7.15025	10.1221	452.753	452.262	466.675	484.813	541.253	606.114	529.339	607.535	451.757	469.036	450.1	479.872	499.679	505.6	487.349	535.068
PITG_00235	Uncharacterized protein n=1 Tax=Phytophthora infestans (strain T30-4) TaxID=403677 RepID=D0MQA4_PHYIT	8.41e-58	Uncharacterized protein n=1 Tax=Phytophthora sojae (strain P6497) TaxID=1094619 RepID=G4ZND3_PHYSP	8.49e-29	Uncharacterized protein n=1 Tax=Phytophthora cactorum TaxID=29920 RepID=A0A329SS08_9STRA	7.51e-23	12.8613	13.021	11.3186	11.6426	1.01834	0.582547	0.420721	1.16222	12.2293	14.726	10.2691	14.2208	12.6941	14.145	13.7143	11.5305	11.0496	11.7326	12.213	10.2792	10.7796	11.5673	14.852	9.37138
PITG_00236	Cyclin-H, putative n=1 Tax=Phytophthora infestans (strain T30-4) TaxID=403677 RepID=D0MQA5_PHYIT	0	Uncharacterized protein n=6 Tax=Phytophthora parasitica TaxID=4792 RepID=W2GZV1_PHYPR	0	Uncharacterized protein n=1 Tax=Phytophthora cactorum TaxID=29920 RepID=A0A329SQ23_9STRA	0	30.3169	30.8183	29.0307	29.0566	0.938151	1.12646	1.61059	0.902438	32.1187	31.4487	29.7805	27.9198	33.6092	28.9973	31.6847	28.9822	28.4739	28.0504	33.5858	26.0127	28.521	31.2416	26.9374	29.5263
PITG_00237	2OG-Fe(II) oxygenase superfamily protein n=1 Tax=Phytophthora infestans (strain T30-4) TaxID=403677 RepID=D0MQA6_PHYIT	0	Uncharacterized protein n=6 Tax=Phytophthora TaxID=4783 RepID=W2LAH6_PHYPR	0	Uncharacterized protein n=1 Tax=Phytophthora parasitica P10297 TaxID=1317064 RepID=W2ZFN3_PHYPR	0	30.4998	36.8895	37.089	38.0446	0.750276	1.43641	1.29404	0.969055	28.6247	29.9511	31.7202	31.7033	33.9719	35.0797	38.3053	40.2011	36.2652	33.9842	38.0385	40.068	35.2582	38.6566	39.7509	38.5125
PITG_00238	Protein-L-isoaspartate(D-aspartate) O-methyltransferase, putative n=1 Tax=Phytophthora infestans (strain T30-4) TaxID=403677 RepID=D0MQA7_PHYIT	0	Uncharacterized protein n=1 Tax=Phytophthora cactorum TaxID=29920 RepID=A0A329SIS6_9STRA	0	Protein-L-isoaspartate O-methyltransferase, variant 2 n=2 Tax=Phytophthora parasitica TaxID=4792 RepID=V9F9Z8_PHYPR	0	19.8094	20.2404	22.2499	22.7115	1.44346	0.553512	0.779518	1.04581	17.7392	18.0955	19.3972	24.0058	20.6733	20.6517	18.6009	21.0355	21.1075	23.8698	20.7367	23.2856	25.3769	23.2335	21.6955	20.54
PITG_00240	Uncharacterized protein n=1 Tax=Phytophthora infestans (strain T30-4) TaxID=403677 RepID=D0MQA8_PHYIT	5.79e-169	Uncharacterized protein n=1 Tax=Phytophthora megakarya TaxID=4795 RepID=A0A225WQM4_9STRA	1.18e-98	Uncharacterized protein n=1 Tax=Phytophthora palmivora var. palmivora TaxID=611791 RepID=A0A2P4Y8M7_9STRA	6.04e-78	1e-06	1e-06	1e-06	1e-06	0	0	0	0	1e-06	1e-06	1e-06	1e-06	1e-06	1e-06	1e-06	1e-06	1e-06	1e-06	1e-06	1e-06	1e-06	1e-06	1e-06	1e-06
PITG_00241	Uncharacterized protein n=1 Tax=Phytophthora infestans (strain T30-4) TaxID=403677 RepID=D0MQA9_PHYIT	2.59e-69	Structural maintenance of chromosomes protein 6 n=1 Tax=Phytophthora nicotianae TaxID=4790 RepID=A0A0W8CXQ1_PHYNI	8.99e-33	Glutamine synthetase n=3 Tax=Phytophthora nicotianae TaxID=4790 RepID=A0A0W8D3F5_PHYNI	3.85e-32	1e-06	0.0394095	1e-06	1e-06	0	0.0394085	0	0	1e-06	1e-06	1e-06	1e-06	1e-06	1e-06	0.157635	1e-06	1e-06	1e-06	1e-06	1e-06	1e-06	1e-06	1e-06	1e-06
PITG_00244	Uncharacterized protein n=1 Tax=Phytophthora infestans (strain T30-4) TaxID=403677 RepID=D0MQB0_PHYIT	7.7e-176	Uncharacterized protein n=1 Tax=Phytophthora megakarya TaxID=4795 RepID=A0A225W8R8_9STRA	3.64e-24	Uncharacterized protein n=1 Tax=Phytophthora megakarya TaxID=4795 RepID=A0A225W8R8_9STRA	1.13e-07	1e-06	1e-06	1e-06	1e-06	0	0	0	0	1e-06	1e-06	1e-06	1e-06	1e-06	1e-06	1e-06	1e-06	1e-06	1e-06	1e-06	1e-06	1e-06	1e-06	1e-06	1e-06
PITG_00245	Cathepsin, cysteine protease family C01A, putative n=1 Tax=Phytophthora infestans (strain T30-4) TaxID=403677 RepID=D0MQB1_PHYIT	0	Uncharacterized protein n=1 Tax=Phytophthora cactorum TaxID=29920 RepID=A0A329SJG0_9STRA	0	Uncharacterized protein n=2 Tax=Phytophthora parasitica TaxID=4792 RepID=W2LCI2_PHYPR	0	11.48	23.6132	3.03697	3.76798	0.651124	2.42637	0.579717	0.348602	9.94472	12.1052	10.9537	12.9162	19.7061	28.7144	19.2315	26.8007	2.97488	3.5063	4.19822	1.46846	3.81777	4.25123	2.76655	4.23638
PITG_00246	Uncharacterized protein n=1 Tax=Phytophthora infestans (strain T30-4) TaxID=403677 RepID=D0MQB2_PHYIT	0	Uncharacterized protein n=1 Tax=Phytophthora infestans (strain T30-4) TaxID=403677 RepID=D0N8U0_PHYIT	0	Uncharacterized protein n=1 Tax=Phytophthora infestans (strain T30-4) TaxID=403677 RepID=D0NWN6_PHYIT	0	0.491211	1.08401	0.532732	1.24953	0.12359	0.178142	0.142117	0.187162	0.134388	0.623982	0.684608	0.521865	0.967171	0.707251	1.10345	1.55818	0.708306	0.134858	0.763313	0.52445	0.898299	1.77959	1.16486	1.15538
PITG_00247	Uncharacterized protein n=1 Tax=Phytophthora infestans (strain T30-4) TaxID=403677 RepID=D0MQB3_PHYIT	5.71e-128	Uncharacterized protein n=1 Tax=Phytophthora infestans (strain T30-4) TaxID=403677 RepID=D0P2Z8_PHYIT	8.16e-121	Uncharacterized protein n=1 Tax=Phytophthora infestans (strain T30-4) TaxID=403677 RepID=D0N9T5_PHYIT	1.47e-65	1.17571	2.10847	2.03924	2.09998	0.210232	0.188805	0.451777	0.276631	0.67194	0.998371	1.59742	1.43513	2.17613	1.55595	2.36453	2.33727	1.69993	2.29258	1.01775	3.1467	2.80718	1.48299	2.18412	1.92563
PITG_00248	Cathepsin, putative n=1 Tax=Phytophthora infestans (strain T30-4) TaxID=403677 RepID=D0MQB4_PHYIT	2.18e-152	Uncharacterized protein n=1 Tax=Phytophthora cactorum TaxID=29920 RepID=A0A329SMA5_9STRA	1.1e-128	Uncharacterized protein n=5 Tax=Phytophthora parasitica TaxID=4792 RepID=W2LAH1_PHYPR	4.1e-127	0.24397	0.484035	0.175376	0.197443	0.110429	0.13261	0.13424	0.0921017	0.134388	0.499185	0.342304	1e-06	0.241793	0.2829	0.788176	0.623273	0.566644	0.134858	1e-06	1e-06	0.224575	1e-06	0.436823	0.128375
PITG_00249	O-methyltransferase, putative n=1 Tax=Phytophthora infestans (strain T30-4) TaxID=403677 RepID=D0MQB5_PHYIT	0	Uncharacterized protein n=1 Tax=Phytophthora nicotianae TaxID=4790 RepID=A0A0W8DWJ2_PHYNI	0	Uncharacterized protein n=7 Tax=Phytophthora TaxID=4783 RepID=W2NJ35_PHYPR	0	4.90707	16.0071	0.185184	0.398635	1.41185	6.41892	0.0286182	0.118031	3.22531	3.61909	3.65124	9.13264	9.55081	10.7502	8.5123	35.2149	0.141661	0.134858	0.254438	0.20978	0.673724	0.0988659	0.436823	0.385125
PITG_00250	Uncharacterized protein n=1 Tax=Phytophthora infestans (strain T30-4) TaxID=403677 RepID=D0MQB6_PHYIT	0	Uncharacterized protein n=3 Tax=Phytophthora TaxID=4783 RepID=A0A0W8DWA4_PHYNI	0	Uncharacterized protein n=1 Tax=Phytophthora parasitica P10297 TaxID=1317064 RepID=W2ZER2_PHYPR	0	18.766	39.3487	1.46219	2.15592	0.54465	9.01245	0.261043	0.391141	18.5456	18.969	17.4575	20.0918	29.7405	30.6947	30.5812	66.3786	1.55827	1.07886	2.16272	1.0489	1.68431	2.27392	1.45608	3.20938
PITG_00251	Uncharacterized protein n=1 Tax=Phytophthora infestans (strain T30-4) TaxID=403677 RepID=D0MQB7_PHYIT	0	Uncharacterized protein n=4 Tax=Phytophthora parasitica TaxID=4792 RepID=W2GY29_PHYPR	0	Uncharacterized protein n=1 Tax=Phytophthora parasitica TaxID=4792 RepID=W2LAG3_PHYPR	0	0.87284	2.17992	1.38128	1.88039	0.0951726	0.851384	0.26126	0.21283	0.67194	0.748778	1.02691	1.04373	0.846274	0.990152	2.36453	4.51873	1.98326	0.944005	1.65385	0.944011	1.7966	2.47165	1.45608	1.79725
PITG_00252	Uncharacterized protein n=1 Tax=Phytophthora infestans (strain T30-4) TaxID=403677 RepID=D0MQB8_PHYIT	0	Uncharacterized protein n=1 Tax=Phytophthora parasitica (strain INRA-310) TaxID=761204 RepID=W2QAM9_PHYPN	1.82e-124	Uncharacterized protein n=3 Tax=Phytophthora parasitica TaxID=4792 RepID=W2NGA0_PHYPR	2.48e-117	64.9108	54.3533	87.8838	86.7296	1.00792	2.24001	2.80291	3.41999	66.2533	67.0156	63.0981	63.2761	60.3273	52.0537	55.0147	50.0176	84.1467	94.5354	82.4379	90.4153	94.2091	86.8043	88.2383	77.667
PITG_00253	Uncharacterized protein n=1 Tax=Phytophthora infestans (strain T30-4) TaxID=403677 RepID=D0MQB9_PHYIT	0	Uncharacterized protein n=1 Tax=Phytophthora sojae (strain P6497) TaxID=1094619 RepID=G4ZMT0_PHYSP	0	Uncharacterized protein n=1 Tax=Phytophthora parasitica P10297 TaxID=1317064 RepID=W2ZEL2_PHYPR	0	11.6526	22.4174	1.30011	1.81298	2.07774	1.39118	0.123247	0.458062	15.3202	14.726	10.0409	6.52331	21.7613	25.8854	22.8571	19.1656	0.991628	1.21372	1.52663	1.46846	2.91947	2.17505	0.873646	1.28375
PITG_00254	Mitogen-activated protein kinase n=1 Tax=Phytophthora infestans (strain T30-4) TaxID=403677 RepID=D0MQC0_PHYIT	0	Mitogen-activated protein kinase n=2 Tax=Phytophthora TaxID=4783 RepID=W2QD91_PHYPN	0	Mitogen-activated protein kinase n=1 Tax=Phytophthora parasitica P1976 TaxID=1317066 RepID=A0A081ACQ0_PHYPR	0	159.965	163.346	141.567	148.362	9.22803	4.18762	11.3255	10.173	175.376	164.232	167.044	133.206	167.441	155.171	173.083	157.688	156.677	164.661	127.346	117.582	171.575	156.999	140.22	124.652
PITG_00255	Uncharacterized protein n=1 Tax=Phytophthora infestans (strain T30-4) TaxID=403677 RepID=D0MQC1_PHYIT	3.77e-95	Uncharacterized protein n=3 Tax=Phytophthora parasitica TaxID=4792 RepID=A0A081ACP8_PHYPR	6.43e-63	Uncharacterized protein n=1 Tax=Phytophthora parasitica P1569 TaxID=1317065 RepID=V9FB03_PHYPR	1.34e-62	3.85522	4.80613	2.79687	3.57011	0.337398	0.301344	0.498892	0.363275	3.49409	4.86706	3.53714	3.52259	5.56123	4.10206	4.88669	4.67455	2.26658	4.18059	1.90828	2.83203	3.25633	4.25123	4.07702	2.69588
PITG_00256	Uncharacterized protein n=1 Tax=Phytophthora infestans (strain T30-4) TaxID=403677 RepID=D0MQC2_PHYIT	0	Uncharacterized protein n=1 Tax=Phytophthora parasitica TaxID=4792 RepID=W2LCG9_PHYPR	1.94e-137	Uncharacterized protein n=2 Tax=Phytophthora parasitica TaxID=4792 RepID=W2GY93_PHYPR	6.04e-137	18.0002	18.3807	16.5739	19.792	1.24302	0.8228	1.13186	0.85651	20.1582	19.2186	18.1421	14.4818	16.8046	17.6813	20.6502	18.3865	19.6909	16.1829	16.1568	14.2651	22.1206	19.872	19.0746	18.1009
PITG_00257	Uncharacterized protein n=1 Tax=Phytophthora infestans (strain T30-4) TaxID=403677 RepID=D0MQC3_PHYIT	0	Uncharacterized protein n=2 Tax=Phytophthora parasitica (strain INRA-310) TaxID=761204 RepID=W2QAN8_PHYPN	0	Uncharacterized protein n=9 Tax=Phytophthora TaxID=4783 RepID=W2J6N7_PHYPR	0	76.5293	98.6856	99.8927	108.714	8.38659	13.6108	6.0083	8.70951	63.2968	70.5099	71.1993	101.111	78.2199	85.153	92.8471	138.522	92.0797	98.9857	91.3432	117.162	96.6794	98.767	105.129	134.28
PITG_00258	Uncharacterized protein n=1 Tax=Phytophthora infestans (strain T30-4) TaxID=403677 RepID=D0MQC4_PHYIT	1.06e-70	Uncharacterized protein n=1 Tax=Phytophthora cactorum TaxID=29920 RepID=A0A329SIQ4_9STRA	3.01e-48	Uncharacterized protein n=1 Tax=Phytophthora parasitica TaxID=4792 RepID=W2NGJ4_PHYPR	2.28e-47	7.14919	10.6879	4.60177	6.6743	1.18417	1.26963	0.268283	0.598998	5.24113	5.61584	7.30249	10.4373	9.30902	9.33572	9.61574	14.4911	5.38312	4.31545	4.19822	4.51027	5.95123	6.72288	5.6787	8.34438
PITG_00259	Uncharacterized protein n=1 Tax=Phytophthora infestans (strain T30-4) TaxID=403677 RepID=D0MQC5_PHYIT	7.82e-150	Uncharacterized protein n=1 Tax=Phytophthora parasitica TaxID=4792 RepID=W2NJ12_PHYPR	3.09e-86	Uncharacterized protein n=6 Tax=Phytophthora parasitica TaxID=4792 RepID=W2LAL1_PHYPR	4.34e-86	12.903	15.1005	16.9225	22.2728	0.877806	1.26444	0.688635	1.23622	11.2886	11.4813	14.4909	14.3513	14.5076	14.4279	12.7684	18.6982	16.5744	16.5875	15.6479	18.8802	21.5592	19.0811	24.3165	24.1345
PITG_00260	Uncharacterized protein n=1 Tax=Phytophthora infestans (strain T30-4) TaxID=403677 RepID=D0MQC6_PHYIT	1.67e-174	Uncharacterized protein n=2 Tax=Phytophthora parasitica TaxID=4792 RepID=W2ZHU5_PHYPR	1.81e-137	Uncharacterized protein n=1 Tax=Phytophthora parasitica TaxID=4792 RepID=W2NI95_PHYPR	5.18e-137	2.67142	2.62695	2.20281	2.74138	0.213157	0.174405	0.244753	0.445133	2.55337	2.24633	2.62433	3.26166	2.90151	2.12175	2.6798	2.80473	2.5499	2.69716	1.78106	1.78313	3.93006	2.47165	2.76655	1.79725
PITG_00261	Uncharacterized protein n=1 Tax=Phytophthora infestans (strain T30-4) TaxID=403677 RepID=D0MQC7_PHYIT	2.2e-165	Uncharacterized protein n=2 Tax=Phytophthora parasitica TaxID=4792 RepID=W2GZW3_PHYPR	7.3e-122	Uncharacterized protein n=1 Tax=Phytophthora parasitica TaxID=4792 RepID=W2LCQ1_PHYPR	2.84e-121	7.01232	4.8583	9.76664	14.55	0.370703	0.406967	0.841521	0.708507	7.92889	6.11502	6.96018	7.04518	5.92392	4.10206	5.04432	4.36291	8.21634	11.7326	8.52367	10.5939	14.5974	14.731	16.1625	12.7091
PITG_00262	Nuclear pore protein n=1 Tax=Phytophthora infestans (strain T30-4) TaxID=403677 RepID=D0MQC8_PHYIT	0	Nuclear pore protein n=2 Tax=Phytophthora parasitica TaxID=4792 RepID=W2GY87_PHYPR	0	Nuclear pore protein n=1 Tax=Phytophthora parasitica P10297 TaxID=1317064 RepID=W2ZEK0_PHYPR	0	140.32	129.225	172.983	163.353	2.532	1.24633	1.25955	5.01303	147.155	139.023	134.982	140.121	130.931	126.881	131.783	127.303	174.243	175.855	171.491	170.342	167.42	169.852	167.74	148.402
PITG_00263	Uncharacterized protein n=1 Tax=Phytophthora infestans (strain T30-4) TaxID=403677 RepID=D0MQC9_PHYIT	0	Uncharacterized protein n=1 Tax=Phytophthora parasitica TaxID=4792 RepID=W2LAE3_PHYPR	0	Uncharacterized protein n=6 Tax=Phytophthora TaxID=4783 RepID=V9F8Y7_PHYPR	0	438.683	422.438	411.022	418.304	2.75494	14.5685	13.4402	18.144	446.84	436.038	437.008	434.844	427.006	379.935	441.378	441.433	371.435	421.161	420.077	431.413	438.482	389.532	386.006	459.198
PITG_00264	Delta(3,5)-Delta(2,4)-dienoyl-CoA isomerase, putative n=1 Tax=Phytophthora infestans (strain T30-4) TaxID=403677 RepID=D0MQD0_PHYIT	0	Uncharacterized protein n=1 Tax=Phytophthora cactorum TaxID=29920 RepID=A0A329SIY8_9STRA	0	Uncharacterized protein n=6 Tax=Phytophthora TaxID=4783 RepID=W2GY09_PHYPR	0	67.9568	72.2231	70.2043	51.8262	1.04282	1.84149	1.16501	1.61309	66.3877	69.1372	70.2865	66.0159	68.6691	69.4521	75.8225	74.9486	66.7224	71.6095	71.3698	71.1155	55.9191	48.1477	52.2732	50.9649
PITG_00265	Mitochondrial Carrier (MC) Family n=1 Tax=Phytophthora infestans (strain T30-4) TaxID=403677 RepID=D0MQD1_PHYIT	0	Uncharacterized protein n=1 Tax=Phytophthora cactorum TaxID=29920 RepID=A0A329SKZ6_9STRA	0	Uncharacterized protein n=11 Tax=Phytophthora TaxID=4783 RepID=W2GY83_PHYPR	0	8.04694	9.51054	11.1206	10.3465	0.293494	0.902963	0.55712	0.6256	8.33206	8.23656	8.4435	7.17564	9.18812	8.34556	8.35466	12.1538	12.3245	11.0583	11.4497	9.64989	11.7902	9.68886	10.9206	8.98626
PITG_00266	Uncharacterized protein n=4 Tax=Phytophthora TaxID=4783 RepID=H3G850_PHYRM	4.08e-105	Uncharacterized protein n=7 Tax=Phytophthora TaxID=4783 RepID=W2J6A8_PHYPR	1.11e-104	Uncharacterized protein n=1 Tax=Phytophthora kernoviae TaxID=325452 RepID=A0A3F2S354_9STRA	1.11e-104	584.549	572.565	573.069	501.656	7.43369	10.9445	12.1989	9.83678	590.367	563.705	598.462	585.663	578.126	585.038	586.876	540.222	560.836	578.54	548.313	604.586	497.545	492.748	530.303	486.028
PITG_00267	Uncharacterized protein n=1 Tax=Phytophthora infestans (strain T30-4) TaxID=403677 RepID=D0MQD3_PHYIT	1.55e-45	Methylmalonic aciduria type A n=1 Tax=Phytophthora nicotianae TaxID=4790 RepID=A0A0W8D5W6_PHYNI	3.62e-33	Uncharacterized protein n=1 Tax=Phytophthora sojae (strain P6497) TaxID=1094619 RepID=G4ZMR5_PHYSP	1.93e-24	6.70091	10.7956	2.50962	4.41534	0.51037	0.397204	0.212823	0.552974	5.77869	7.73737	7.41659	5.87098	10.3971	9.90152	11.665	11.2189	2.5499	2.02287	3.05325	2.41247	3.36862	4.74556	5.82431	3.72288
PITG_00268	Uncharacterized protein n=1 Tax=Phytophthora infestans (strain T30-4) TaxID=403677 RepID=D0MQD4_PHYIT	2.93e-71	Uncharacterized protein (Fragment) n=1 Tax=Phytophthora sojae (strain P6497) TaxID=1094619 RepID=G4ZMR4_PHYSP	5.51e-46	Uncharacterized protein n=1 Tax=Phytophthora parasitica P1569 TaxID=1317065 RepID=V9FC36_PHYPR	6.92e-30	7131.67	7679.73	4712.05	5261.75	432.148	576.381	375.314	142.254	6065.47	7737.25	6800.1	7923.87	6754.96	7460.51	7149.7	9353.77	4599.88	3723.83	5043.47	5481.03	5284.69	4968.7	5151.89	5641.7
PITG_00269	Uncharacterized protein n=1 Tax=Phytophthora infestans (strain T30-4) TaxID=403677 RepID=D0MQD5_PHYIT	0	Uncharacterized protein n=1 Tax=Phytophthora parasitica P10297 TaxID=1317064 RepID=W2ZEN6_PHYPR	0	Uncharacterized protein n=2 Tax=Phytophthora parasitica TaxID=4792 RepID=W2H001_PHYPR	0	126.116	167.126	70.4693	80.5374	3.71184	6.29864	7.58192	4.00691	133.313	116.185	129.847	125.117	151.362	169.316	165.832	181.996	88.2549	77.2736	61.7012	54.6477	83.8786	87.9907	80.9579	69.3226
PITG_00270	Uncharacterized protein n=1 Tax=Phytophthora infestans (strain T30-4) TaxID=403677 RepID=D0MQD6_PHYIT	0	Uncharacterized protein n=1 Tax=Phytophthora parasitica TaxID=4792 RepID=W2LCF2_PHYPR	0	Uncharacterized protein n=1 Tax=Phytophthora parasitica TaxID=4792 RepID=W2NGD0_PHYPR	0	43.108	48.8888	46.5593	51.7354	2.59457	0.487234	3.14992	3.17595	46.3639	46.4242	44.1572	35.4868	48.7212	49.3661	47.6058	49.8618	51.7063	51.9203	43.3816	39.2289	57.1543	55.3649	51.5451	42.8773
PITG_00271	Uncharacterized protein n=1 Tax=Phytophthora infestans (strain T30-4) TaxID=403677 RepID=D0MQD7_PHYIT	0	Uncharacterized protein n=4 Tax=Phytophthora TaxID=4783 RepID=W2NGI1_PHYPR	0	Uncharacterized protein n=1 Tax=Phytophthora parasitica P10297 TaxID=1317064 RepID=W2ZFK2_PHYPR	0	26.2555	27.627	24.4214	27.7504	0.463083	0.557494	1.01464	1.65837	26.3401	24.9593	26.5856	27.137	27.0808	28.4315	26.3251	28.6706	26.4906	24.8138	21.6272	24.7541	31.4405	24.7165	25.1901	29.6547
PITG_00272	Phosphatidylinositol kinase n=1 Tax=Phytophthora infestans (strain T30-4) TaxID=403677 RepID=D0MQD8_PHYIT	0	Uncharacterized protein n=1 Tax=Phytophthora cactorum TaxID=29920 RepID=A0A329SM96_9STRA	0	Uncharacterized protein n=8 Tax=Phytophthora TaxID=4783 RepID=W2J6E2_PHYPR	0	160.883	169.803	125.641	154.291	3.05521	4.62609	2.00091	1.91253	162.206	154.373	158.259	168.693	161.397	176.106	162.364	179.347	124.945	120.293	129.254	128.071	150.69	152.253	154.781	159.442
PITG_00273	N-acetylated-alpha-linked acidic dipeptidase-like protein n=1 Tax=Phytophthora infestans (strain T30-4) TaxID=403677 RepID=D0MQD9_PHYIT	0	Uncharacterized protein n=1 Tax=Phytophthora cactorum TaxID=29920 RepID=A0A329SJF0_9STRA	0	Uncharacterized protein n=1 Tax=Phytophthora parasitica (strain INRA-310) TaxID=761204 RepID=W2QAL4_PHYPN	0	66.8098	104.086	0.383172	0.467523	2.48111	1.9064	0.0653384	0.148514	67.5972	70.7595	69.2595	59.6231	99.8604	108.492	105.773	102.217	0.566644	0.269716	0.381657	0.31467	0.786011	0.296598	0.145608	0.641876
PITG_00274	Ryanodine-inositol 1,4,5-triphosphate receptor Ca2 channel (RIR-CaC) family protein n=1 Tax=Phytophthora infestans (strain T30-4) TaxID=403677 RepID=D0MQE0_PHYIT	0	Uncharacterized protein n=2 Tax=Phytophthora parasitica TaxID=4792 RepID=W2H036_PHYPR	0	Polycystic kidney disease 2 1 protein n=1 Tax=Phytophthora nicotianae TaxID=4790 RepID=A0A0W8DVZ3_PHYNI	0	104.585	103.971	138.598	145.13	1.31535	2.97148	3.53912	2.59564	102.538	105.203	108.054	102.546	103.971	99.1566	100.414	112.345	140.953	132.97	147.574	132.896	147.77	149.189	137.599	145.963
PITG_00275	Purple acid phosphatase n=1 Tax=Phytophthora infestans (strain T30-4) TaxID=403677 RepID=D0MQE1_PHYIT	0	Purple acid phosphatase n=1 Tax=Phytophthora parasitica TaxID=4792 RepID=W2NI76_PHYPR	0	Purple acid phosphatase n=4 Tax=Phytophthora parasitica TaxID=4792 RepID=W2GZY7_PHYPR	0	64.3442	62.4454	53.9408	55.2415	1.1079	1.67533	2.90714	0.812255	65.8501	62.3982	66.6352	62.4933	59.7228	67.0474	60.2166	62.7947	58.2227	56.91	55.213	45.4174	56.3682	56.1558	52.8556	55.5864
PITG_00276	Uncharacterized protein n=1 Tax=Phytophthora infestans (strain T30-4) TaxID=403677 RepID=D0MQE2_PHYIT	3.14e-131	ABC transporter n=1 Tax=Phytophthora megakarya TaxID=4795 RepID=A0A225VTU6_9STRA	1.05e-82	Uncharacterized protein n=1 Tax=Phytophthora sojae (strain P6497) TaxID=1094619 RepID=G4YJ29_PHYSP	5.02e-81	2.30053	2.4256	1.85145	2.27204	0.319077	0.340751	0.21853	0.215948	2.55337	1.87195	3.08074	1.69606	2.05524	3.25336	2.6798	1.714	1.98326	1.48344	1.52663	2.41247	2.91947	2.07618	2.03851	2.054
PITG_00279	Ubiquitin carboxyl-terminal hydrolase, putative n=1 Tax=Phytophthora infestans (strain T30-4) TaxID=403677 RepID=D0MQE3_PHYIT	0	Uncharacterized protein n=5 Tax=Phytophthora TaxID=4783 RepID=W2J4K4_PHYPR	0	Uncharacterized protein n=1 Tax=Phytophthora parasitica P10297 TaxID=1317064 RepID=W2ZEV1_PHYPR	0	394.936	329.646	620.729	587.324	17.9903	6.77518	23.0585	28.2358	365.401	383.25	383.723	447.369	325.695	315.434	347.901	329.556	586.619	575.438	657.849	663.01	529.996	554.045	609.514	655.74
PITG_00280	Uncharacterized protein n=1 Tax=Phytophthora infestans (strain T30-4) TaxID=403677 RepID=D0MQE4_PHYIT	0	Uncharacterized protein n=7 Tax=Phytophthora TaxID=4783 RepID=W2H015_PHYPR	0	Uncharacterized protein n=1 Tax=Phytophthora cactorum TaxID=29920 RepID=A0A329SIZ6_9STRA	0	142.481	140.13	111.748	98.069	3.98664	2.9067	3.12087	2.06639	132.103	149.007	140.345	148.471	143.02	132.539	145.97	138.99	105.396	120.023	109.027	112.547	100.834	96.8886	92.7521	101.801
PITG_00281	Major Facilitator Superfamily (MFS) n=1 Tax=Phytophthora infestans (strain T30-4) TaxID=403677 RepID=D0MQE5_PHYIT	0	Uncharacterized protein n=10 Tax=Phytophthora parasitica TaxID=4792 RepID=W2GY47_PHYPR	0	Uncharacterized protein n=1 Tax=Phytophthora sojae (strain P6497) TaxID=1094619 RepID=G4ZM56_PHYSP	0	37.1467	36.3641	41.3812	38.7645	0.965736	1.61395	0.84153	0.465708	36.9567	35.8166	39.9355	35.8782	32.8838	34.3724	38.7782	39.422	42.64	40.1876	39.6923	43.0049	37.3917	39.052	39.4597	39.1544
PITG_00282	Uncharacterized protein n=1 Tax=Phytophthora infestans (strain T30-4) TaxID=403677 RepID=D0MQE6_PHYIT	1.83e-158	Uncharacterized protein n=1 Tax=Phytophthora sojae (strain P6497) TaxID=1094619 RepID=G4ZM55_PHYSP	8.18e-127	Zinc (Zn2)-Iron (Fe2) Permease (ZIP) Family n=3 Tax=Phytophthora TaxID=4783 RepID=A0A0W8DJA9_PHYNI	1.47e-124	10.5143	12.4028	15.6828	18.0739	0.304941	0.316829	0.460552	1.40107	10.0791	9.98371	11.296	10.6982	11.7269	12.0233	13.0837	12.7771	16.4327	16.4527	15.2663	14.5797	15.3834	18.7845	21.6955	16.432
PITG_00283	Uncharacterized protein n=1 Tax=Phytophthora infestans (strain T30-4) TaxID=403677 RepID=D0MQE7_PHYIT	0	Uncharacterized protein n=1 Tax=Phytophthora cactorum TaxID=29920 RepID=A0A329SL89_9STRA	0	Uncharacterized protein (Fragment) n=1 Tax=Phytophthora parasitica P1569 TaxID=1317065 RepID=V9FA38_PHYPR	0	8.06307	8.78655	9.10337	10.4975	0.65721	0.155211	0.750774	0.739234	9.94472	7.86217	7.53069	6.91471	8.94633	8.48701	9.14284	8.57	8.35801	11.3281	8.65089	8.07654	11.6779	11.4684	8.44525	10.3984
PITG_00284	Phospholipase D, Pi-PXTM-PLD n=1 Tax=Phytophthora infestans (strain T30-4) TaxID=403677 RepID=D0MQE8_PHYIT	0	Phospholipase D n=1 Tax=Phytophthora infestans TaxID=4787 RepID=PLD_PHYIN	0	Phospholipase D n=8 Tax=Phytophthora TaxID=4783 RepID=W2NJ57_PHYPR	0	207.071	233.945	179.479	198.674	3.42771	3.07352	7.40597	6.17586	202.657	216.896	206.638	202.092	230.549	227.735	235.822	241.674	183.026	197.162	176.198	161.531	212.56	203.763	183.757	194.617
PITG_00286	Uncharacterized protein n=1 Tax=Phytophthora infestans (strain T30-4) TaxID=403677 RepID=D0MQE9_PHYIT	0	Uncharacterized protein n=1 Tax=Phytophthora parasitica (strain INRA-310) TaxID=761204 RepID=W2QD38_PHYPN	8.26e-73	Uncharacterized protein n=1 Tax=Phytophthora parasitica (strain INRA-310) TaxID=761204 RepID=W2QD38_PHYPN	8.11e-13	8.27456	11.1182	6.37735	14.8424	0.667975	0.768132	0.964529	0.543879	6.7194	7.61258	9.24221	9.52404	10.2762	9.76007	11.1921	13.2445	4.67482	4.85488	7.3787	8.60099	14.0359	14.6322	14.2696	16.432
PITG_00287	Formyl-coenzyme A transferase, putative n=1 Tax=Phytophthora infestans (strain T30-4) TaxID=403677 RepID=D0MQF0_PHYIT	0	Uncharacterized protein n=1 Tax=Phytophthora parasitica P1569 TaxID=1317065 RepID=V9FB51_PHYPR	0	Uncharacterized protein n=1 Tax=Phytophthora parasitica (strain INRA-310) TaxID=761204 RepID=W2QAH5_PHYPN	0	35.2329	31.2947	49.1771	47.6431	0.744943	1.07575	1.28452	2.32319	33.597	34.5686	35.7137	37.0524	33.6092	30.2704	32.4728	28.8264	52.273	48.414	49.8698	46.1516	48.9573	46.7636	53.0012	41.8503
PITG_00288	Uncharacterized protein n=1 Tax=Phytophthora infestans (strain T30-4) TaxID=403677 RepID=D0MQF1_PHYIT	1.25e-113	Uncharacterized protein n=1 Tax=Phytophthora sojae (strain P6497) TaxID=1094619 RepID=G4ZM47_PHYSP	4.34e-92	Uncharacterized protein n=1 Tax=Phytophthora cactorum TaxID=29920 RepID=A0A329SA85_9STRA	6.32e-83	3.32282	6.68778	2.64748	4.03137	0.160847	0.635994	0.238567	0.563036	3.62848	3.3695	3.42304	2.87026	5.56123	8.34556	5.8325	7.01182	3.25821	2.5623	2.6716	2.0978	2.47032	3.95464	4.95066	4.74988
PITG_00289	Glutamate carboxypeptidase, putative n=1 Tax=Phytophthora infestans (strain T30-4) TaxID=403677 RepID=D0MQF2_PHYIT	0	Uncharacterized protein n=2 Tax=Phytophthora parasitica TaxID=4792 RepID=V9F957_PHYPR	0	Uncharacterized protein n=1 Tax=Phytophthora parasitica TaxID=4792 RepID=W2NJ52_PHYPR	0	43.9122	42.264	59.7908	62.5068	1.16117	2.05396	2.78877	2.55936	45.6919	45.5507	43.7008	40.7055	44.9734	37.7672	39.8817	46.4338	62.0476	66.4849	56.6124	54.0184	65.0144	62.9776	66.8339	55.2013
PITG_00290	Uncharacterized protein n=1 Tax=Phytophthora infestans (strain T30-4) TaxID=403677 RepID=D0MQF3_PHYIT	1.66e-123	Uncharacterized protein n=4 Tax=Phytophthora TaxID=4783 RepID=W2NID3_PHYPR	7.61e-114	Uncharacterized protein n=1 Tax=Phytophthora cactorum TaxID=29920 RepID=A0A329S9I1_9STRA	9.37e-114	10.3804	21.4144	2.23066	2.63101	0.306121	1.61268	0.176504	0.255087	10.751	10.7325	9.47042	10.5678	19.1016	23.3393	18.2857	24.9309	2.69156	1.88801	2.0355	2.30758	3.03176	2.37278	2.03851	3.081
PITG_00291	Scavenger mRNA-decapping enzyme DcpS, putative n=1 Tax=Phytophthora infestans (strain T30-4) TaxID=403677 RepID=D0MQF4_PHYIT	0	Uncharacterized protein n=1 Tax=Phytophthora cactorum TaxID=29920 RepID=A0A329SAB5_9STRA	0	Uncharacterized protein n=5 Tax=Phytophthora parasitica TaxID=4792 RepID=W2J6S2_PHYPR	0	31.5418	26.5244	46.0158	43.8475	0.861292	0.628325	0.832275	1.45816	30.1029	33.1958	32.8612	30.0072	26.3554	24.8952	26.9556	27.8915	47.3148	46.1214	43.6361	46.9908	48.1713	42.8089	41.7894	42.6205
PITG_00292	Uncharacterized protein n=1 Tax=Phytophthora infestans (strain T30-4) TaxID=403677 RepID=D0MQF5_PHYIT	7.28e-81	Uncharacterized protein n=1 Tax=Phytophthora cactorum TaxID=29920 RepID=A0A329S9J3_9STRA	9.2e-70	Uncharacterized protein n=6 Tax=Phytophthora parasitica TaxID=4792 RepID=W2QAI6_PHYPN	2.17e-67	17.3188	26.8515	21.1298	27.9553	1.11056	2.66787	0.416934	1.04092	14.7827	18.3451	16.3165	19.8309	22.124	24.0465	26.9556	34.28	21.2492	21.0378	20.1006	22.1318	27.0613	31.0439	26.5006	27.2155
PITG_00293	Actin-related protein 2/3 complex subunit 5 n=1 Tax=Phytophthora infestans (strain T30-4) TaxID=403677 RepID=D0MQF6_PHYIT	5.03e-88	Actin-related protein 2/3 complex subunit 5 n=1 Tax=Phytophthora cactorum TaxID=29920 RepID=A0A329S6N9_9STRA	6.34e-83	Actin-related protein 2/3 complex subunit 5 n=7 Tax=Phytophthora TaxID=4783 RepID=W2LAM4_PHYPR	3.86e-82	34.1334	29.9486	41.2891	32.0584	0.545191	0.9457	1.45436	0.716399	34.1346	35.1926	32.633	34.5736	30.9495	30.8362	30.8965	27.1124	41.9317	37.0859	43.7633	42.3756	32.1142	33.3178	32.7617	30.0398
PITG_00294	Kynurenine formamidase n=1 Tax=Phytophthora infestans (strain T30-4) TaxID=403677 RepID=D0MQF7_PHYIT	0	Kynurenine formamidase n=1 Tax=Phytophthora cactorum TaxID=29920 RepID=A0A329SAI4_9STRA	0	Kynurenine formamidase n=4 Tax=Phytophthora TaxID=4783 RepID=A0A0W8BXV9_PHYNI	0	10.9796	12.7167	12.4163	11.353	0.357339	0.993779	0.842945	0.160504	11.1542	11.3565	9.92682	11.481	11.0016	11.0331	14.0295	14.8027	12.6078	10.5189	11.9586	14.5797	11.7902	11.3696	11.2118	11.0403
PITG_00295	Uncharacterized protein n=1 Tax=Phytophthora infestans (strain T30-4) TaxID=403677 RepID=D0MQF8_PHYIT	0	Uncharacterized protein n=1 Tax=Phytophthora cactorum TaxID=29920 RepID=A0A329S7B2_9STRA	0	Uncharacterized protein n=6 Tax=Phytophthora parasitica TaxID=4792 RepID=W2J6V4_PHYPR	0	35.5036	35.0378	47.4852	45.2314	0.244625	0.836815	1.573	1.21128	35.8816	34.8182	35.8278	35.4868	34.5764	34.0895	37.5172	33.9684	50.0064	48.8185	48.216	42.9	47.273	42.3146	47.1769	44.161
PITG_00296	Protein kinase, putative n=1 Tax=Phytophthora infestans (strain T30-4) TaxID=403677 RepID=D0MQF9_PHYIT	0	CAMK/CDPK protein kinase n=4 Tax=Phytophthora TaxID=4783 RepID=A0A081ACX0_PHYPR	0	CAMK/CDPK protein kinase n=1 Tax=Phytophthora parasitica (strain INRA-310) TaxID=761204 RepID=W2QAI2_PHYPN	0	2.55508	5.94703	1.48984	1.7361	0.278934	0.493223	0.279185	0.194105	2.82215	2.24633	3.19484	1.95699	5.80302	4.66786	6.30541	7.01182	1.98326	0.809147	1.90828	1.25868	1.23516	1.77959	1.74729	2.18238
PITG_00297	Uncharacterized protein n=1 Tax=Phytophthora infestans (strain T30-4) TaxID=403677 RepID=D0MQG0_PHYIT	0	Uncharacterized protein n=1 Tax=Phytophthora infestans (strain T30-4) TaxID=403677 RepID=D0NT57_PHYIT	4.7e-102	Uncharacterized protein n=2 Tax=Phytophthora nicotianae TaxID=4790 RepID=A0A0W8CLY9_PHYNI	3.85e-85	0.090924	0.147996	0.0655197	0.0320945	0.0593345	0.0649864	0.0378594	0.0320935	1e-06	0.249593	0.114101	1e-06	0.120896	1e-06	0.31527	0.155818	1e-06	0.134858	0.127219	1e-06	1e-06	1e-06	1e-06	0.128375
PITG_00298	Uncharacterized protein n=1 Tax=Phytophthora infestans (strain T30-4) TaxID=403677 RepID=D0MQG1_PHYIT	0	Uncharacterized protein n=5 Tax=Phytophthora parasitica TaxID=4792 RepID=W2NGJ3_PHYPR	0	Uncharacterized protein n=1 Tax=Phytophthora cactorum TaxID=29920 RepID=A0A329S7G5_9STRA	0	21.6342	28.2701	8.49695	12.3733	0.655372	0.653592	0.614459	0.665934	20.427	22.089	23.2767	20.7441	29.4987	27.017	27.2709	29.2938	8.35801	10.1143	7.12426	8.39121	14.0359	12.3582	10.775	12.324
PITG_00299	Alpha-1,3-mannosyltransferase, putative n=1 Tax=Phytophthora infestans (strain T30-4) TaxID=403677 RepID=D0MQG2_PHYIT	0	Uncharacterized protein n=1 Tax=Phytophthora sojae (strain P6497) TaxID=1094619 RepID=G4ZM37_PHYSP	0	Uncharacterized protein n=1 Tax=Phytophthora ramorum TaxID=164328 RepID=H3GBH0_PHYRM	0	96.1766	104.896	89.3016	101.474	1.59358	1.22725	3.34699	4.60357	94.4748	99.5875	98.0131	92.631	103.971	101.844	106.877	106.891	87.1216	98.3114	89.4349	82.3387	112.4	104.798	91.0048	97.6935
PITG_00300	3-oxoacyl-[acyl-carrier-protein] synthase n=1 Tax=Phytophthora infestans (strain T30-4) TaxID=403677 RepID=D0MQG3_PHYIT	0	3-oxoacyl-[acyl-carrier-protein] synthase n=6 Tax=Phytophthora parasitica TaxID=4792 RepID=V9FB79_PHYPR	0	3-oxoacyl-[acyl-carrier-protein] synthase n=1 Tax=Phytophthora cactorum TaxID=29920 RepID=A0A329S6N0_9STRA	0	55.5988	63.9679	57.7132	62.4925	1.09954	2.40189	1.10355	1.61457	53.0833	55.4096	55.4533	58.4489	57.6676	64.077	64.788	69.3391	60.631	57.3146	57.6302	55.2771	57.9403	65.1526	64.3586	62.5187
PITG_00301	Uncharacterized protein n=1 Tax=Phytophthora infestans (strain T30-4) TaxID=403677 RepID=D0MQG4_PHYIT	0	Uncharacterized protein n=1 Tax=Phytophthora cactorum TaxID=29920 RepID=A0A329S7Q5_9STRA	0	Uncharacterized protein n=4 Tax=Phytophthora parasitica TaxID=4792 RepID=A0A081ACV9_PHYPR	0	32.4538	44.0031	4.4772	12.2318	0.667479	2.53509	0.683675	1.09098	33.0595	32.3223	33.774	30.6596	43.2809	43.0009	38.7782	50.9526	4.53316	6.0686	4.57988	2.72714	13.1376	11.2707	9.75572	14.7631
PITG_00302	Phenylalanyl-tRNA synthetase beta chain n=1 Tax=Phytophthora infestans (strain T30-4) TaxID=403677 RepID=D0MQG5_PHYIT	0	Phenylalanine-tRNA ligase, beta subunit n=4 Tax=Phytophthora parasitica TaxID=4792 RepID=V9FC84_PHYPR	0	Phenylalanine-tRNA ligase, beta subunit n=2 Tax=Phytophthora parasitica TaxID=4792 RepID=W2ZFJ3_PHYPR	0	154.915	125.702	180.302	138.104	5.11939	4.75029	3.13511	1.35609	166.238	158.367	153.238	141.817	135.887	129.427	124.059	113.436	171.693	186.374	182.941	180.201	142.043	136.336	136.289	137.747
PITG_00303	Uncharacterized protein n=1 Tax=Phytophthora infestans (strain T30-4) TaxID=403677 RepID=D0MQG6_PHYIT	2.41e-141	Uncharacterized protein n=1 Tax=Phytophthora parasitica P1569 TaxID=1317065 RepID=V9F973_PHYPR	1.07e-117	Calmodulin protein 1 n=6 Tax=Phytophthora TaxID=4783 RepID=A0A0W8DQ82_PHYNI	1.82e-117	3.66253	9.00124	0.422407	0.362128	0.632352	0.984768	0.127206	0.118731	2.82215	5.24145	4.10765	2.47886	7.97916	10.1844	6.77831	11.0631	0.708306	0.539431	0.127219	0.31467	0.336862	0.692061	0.291215	0.128375
PITG_00304	Uncharacterized protein n=1 Tax=Phytophthora infestans (strain T30-4) TaxID=403677 RepID=D0MQG7_PHYIT	0	Uncharacterized protein n=1 Tax=Phytophthora sojae (strain P6497) TaxID=1094619 RepID=G4ZJ67_PHYSP	4.49e-76	Uncharacterized protein n=1 Tax=Phytophthora megakarya TaxID=4795 RepID=A0A225WS69_9STRA	1.59e-50	6.52232	16.4078	1.67777	3.38792	0.345657	1.75985	0.161062	0.110885	6.85379	5.49104	6.96018	6.78425	14.1449	14.8523	14.9753	21.6587	1.55827	2.15773	1.52663	1.46846	3.48091	3.65804	3.20337	3.20938
PITG_00305	Uncharacterized protein n=1 Tax=Phytophthora infestans (strain T30-4) TaxID=403677 RepID=D0MQG8_PHYIT	0	Uncharacterized protein n=1 Tax=Phytophthora parasitica P1976 TaxID=1317066 RepID=A0A081ACV5_PHYPR	0	Uncharacterized protein n=1 Tax=Phytophthora parasitica (strain INRA-310) TaxID=761204 RepID=W2QAF2_PHYPN	0	13.9854	22.3046	11.7071	16.3408	1.37645	0.835186	0.650401	1.9417	16.5297	13.2284	15.746	10.4373	21.2778	23.7636	20.4926	23.6844	11.7579	12.0023	13.1035	9.96456	20.6609	17.697	15.58	11.4254
PITG_00306	Uncharacterized protein n=1 Tax=Phytophthora infestans (strain T30-4) TaxID=403677 RepID=D0MQG9_PHYIT	0	Uncharacterized protein n=1 Tax=Phytophthora parasitica TaxID=4792 RepID=W2LAV8_PHYPR	0	Uncharacterized protein n=3 Tax=Phytophthora parasitica TaxID=4792 RepID=V9F996_PHYPR	0	21.241	30.6047	8.49283	11.3799	1.57693	1.93133	1.24178	1.39781	23.2491	24.0857	20.5383	17.0911	30.1032	36.2113	27.9014	28.2031	11.8995	8.76576	6.48816	6.81786	15.1588	11.5673	10.1925	8.60113
PITG_00307	Uncharacterized protein n=1 Tax=Phytophthora infestans (strain T30-4) TaxID=403677 RepID=D0MQH0_PHYIT	5.46e-176	Uncharacterized protein n=7 Tax=Phytophthora TaxID=4783 RepID=V9FC77_PHYPR	5.37e-83	Uncharacterized protein n=1 Tax=Phytophthora parasitica TaxID=4792 RepID=W2LAU6_PHYPR	1.14e-81	8.25714	6.99217	2.98993	2.7749	0.742102	0.121595	0.399646	0.114818	9.40716	8.36136	9.12811	6.13191	6.6493	7.21396	7.09358	7.01182	3.54153	3.77602	2.54438	2.0978	3.03176	2.76825	2.47533	2.82425
PITG_00308	Uncharacterized protein n=1 Tax=Phytophthora infestans (strain T30-4) TaxID=403677 RepID=D0MQH1_PHYIT	0	Uncharacterized protein n=4 Tax=Phytophthora parasitica TaxID=4792 RepID=W2NGK8_PHYPR	0	Uncharacterized protein n=1 Tax=Phytophthora parasitica P1569 TaxID=1317065 RepID=V9FA65_PHYPR	0	69.141	72.4457	94.6049	117.179	0.729087	3.04683	2.43442	4.04781	70.1506	69.6364	66.9775	69.7994	69.999	72.7054	66.3644	80.7138	99.0211	96.4234	95.287	87.6881	125.425	121.308	115.176	106.808
PITG_00309	Uncharacterized protein n=1 Tax=Phytophthora infestans (strain T30-4) TaxID=403677 RepID=D0MQH2_PHYIT	0	Uncharacterized protein n=3 Tax=Phytophthora parasitica TaxID=4792 RepID=W2J6T8_PHYPR	0	Uncharacterized protein n=3 Tax=Phytophthora parasitica TaxID=4792 RepID=V9FC99_PHYPR	0	21.2563	23.3492	22.6789	28.2653	0.773765	0.441979	1.19299	0.809862	19.0831	21.8394	22.7062	21.3965	24.542	22.7735	23.4876	22.5936	22.9491	23.4653	19.3373	24.9638	27.735	29.462	26.2094	29.6547
PITG_00310	Sodium-coupled neutral amino acid transporter, putative n=1 Tax=Phytophthora infestans (strain T30-4) TaxID=403677 RepID=D0MQH3_PHYIT	0	Uncharacterized protein n=5 Tax=Phytophthora parasitica TaxID=4792 RepID=W2QAE6_PHYPN	0	Uncharacterized protein n=1 Tax=Phytophthora parasitica TaxID=4792 RepID=W2LAP0_PHYPR	0	33.9034	38.6244	22.3796	23.7846	1.86277	1.47857	1.61737	1.23346	33.7314	37.5637	35.4855	28.833	40.863	36.4942	41.458	35.6824	25.2157	24.679	21.3728	18.2509	26.949	23.5301	23.7341	20.9251
PITG_00311	Uncharacterized protein n=1 Tax=Phytophthora infestans (strain T30-4) TaxID=403677 RepID=D0MQH4_PHYIT	3.12e-106	Uncharacterized protein n=1 Tax=Phytophthora parasitica TaxID=4792 RepID=W2LAP0_PHYPR	2.51e-85	Uncharacterized protein n=5 Tax=Phytophthora parasitica TaxID=4792 RepID=W2QAE6_PHYPN	4.54e-85	8.14195	9.38122	6.4251	8.65269	0.192525	0.786151	0.841116	0.0996455	8.46645	7.86217	7.75889	8.48031	8.70454	9.05282	11.665	8.10255	5.80811	8.90062	5.85207	5.13961	8.75841	8.4036	8.59085	8.85788
PITG_00312	Uncharacterized protein n=1 Tax=Phytophthora infestans (strain T30-4) TaxID=403677 RepID=D0MQH5_PHYIT	2.94e-96	Uncharacterized protein n=1 Tax=Phytophthora palmivora var. palmivora TaxID=611791 RepID=A0A2P4XKB6_9STRA	8.83e-75	Uncharacterized protein n=1 Tax=Phytophthora cactorum TaxID=29920 RepID=A0A329SAG8_9STRA	1.26e-72	6.68317	7.95711	8.49803	9.99717	0.332274	0.500642	0.402182	0.657979	6.98818	6.8638	5.70507	7.17564	6.6493	7.77976	8.9852	8.41418	8.92465	8.22633	7.50592	9.33522	9.43214	9.58999	9.02768	11.9389
PITG_00313	Uncharacterized protein n=1 Tax=Phytophthora infestans (strain T30-4) TaxID=403677 RepID=D0MQH6_PHYIT	0	Uncharacterized protein n=3 Tax=Phytophthora parasitica TaxID=4792 RepID=W2J4I8_PHYPR	0	Uncharacterized protein n=3 Tax=Phytophthora parasitica TaxID=4792 RepID=A0A081ACU7_PHYPR	0	9.88137	20.5786	4.09258	5.69293	0.180824	1.05932	0.540307	0.585051	9.94472	10.3581	9.69862	9.52404	22.9703	20.6517	17.8128	20.8796	5.24146	4.58517	3.81657	2.72714	7.18639	5.83309	5.38748	4.36475
PITG_00314	Uncharacterized protein n=1 Tax=Phytophthora infestans (strain T30-4) TaxID=403677 RepID=D0MQH7_PHYIT	3.21e-135	Uncharacterized protein n=1 Tax=Phytophthora cactorum TaxID=29920 RepID=A0A329S7A5_9STRA	1.54e-123	Uncharacterized protein n=7 Tax=Phytophthora TaxID=4783 RepID=V9FB70_PHYPR	2.29e-119	156.366	199.581	112.349	91.9198	3.4378	5.23673	2.29262	1.7047	149.036	165.605	156.091	154.733	185.213	201.142	201.615	210.355	109.787	108.561	112.207	118.84	90.0545	95.8011	88.2383	93.5855
PITG_00315	Transmembrane protein, putative n=1 Tax=Phytophthora infestans (strain T30-4) TaxID=403677 RepID=D0MQH8_PHYIT	0	Uncharacterized protein n=2 Tax=Phytophthora parasitica TaxID=4792 RepID=W2ZER5_PHYPR	0	Uncharacterized protein n=2 Tax=Phytophthora parasitica TaxID=4792 RepID=W2GY67_PHYPR	0	83.036	78.6627	62.7039	58.2222	2.95629	2.18527	3.04149	4.55922	82.9174	84.7367	89.3414	75.1486	80.6379	81.4753	80.3939	72.1438	70.2639	64.7318	59.284	56.5358	69.169	61.3957	54.3117	48.0123
PITG_00319	Uncharacterized protein n=1 Tax=Phytophthora infestans (strain T30-4) TaxID=403677 RepID=D0MQH9_PHYIT	2.66e-176	Cysteine protease family C48, putative n=1 Tax=Phytophthora infestans (strain T30-4) TaxID=403677 RepID=D0N139_PHYIT	2.45e-108	Uncharacterized protein n=1 Tax=Phytophthora nicotianae TaxID=4790 RepID=A0A0W8CPC3_PHYNI	5.09e-92	1e-06	1e-06	1e-06	1e-06	0	0	0	0	1e-06	1e-06	1e-06	1e-06	1e-06	1e-06	1e-06	1e-06	1e-06	1e-06	1e-06	1e-06	1e-06	1e-06	1e-06	1e-06
PITG_00320	Uncharacterized protein n=1 Tax=Phytophthora infestans (strain T30-4) TaxID=403677 RepID=D0MQI0_PHYIT	0	Uncharacterized protein n=7 Tax=Phytophthora TaxID=4783 RepID=W2LD34_PHYPR	0	Uncharacterized protein n=1 Tax=Phytophthora ramorum TaxID=164328 RepID=H3GBI4_PHYRM	0	36.6555	37.0197	20.4219	23.4756	4.39125	1.562	0.374169	1.8391	47.8421	27.2056	38.5663	33.008	39.5331	37.2014	38.7782	32.566	19.6909	21.4424	20.1006	20.4536	26.163	21.9482	26.7918	18.9995
PITG_00321	Uncharacterized protein n=1 Tax=Phytophthora infestans (strain T30-4) TaxID=403677 RepID=D0MQI1_PHYIT	0	Uncharacterized protein n=6 Tax=Phytophthora parasitica TaxID=4792 RepID=W2GYB9_PHYPR	0	Uncharacterized protein n=1 Tax=Phytophthora cactorum TaxID=29920 RepID=A0A329S4G2_9STRA	0	16.257	35.4931	0.489701	0.645225	2.53518	2.32109	0.212149	0.116852	20.5614	19.3434	15.8601	9.2631	40.9839	37.3429	33.261	30.3846	0.849967	0.269716	1e-06	0.839121	0.786011	0.296598	0.728038	0.770251
PITG_00322	Uncharacterized protein n=1 Tax=Phytophthora infestans (strain T30-4) TaxID=403677 RepID=D0MQI2_PHYIT	0	Uncharacterized protein n=1 Tax=Phytophthora cactorum TaxID=29920 RepID=A0A329S4L3_9STRA	0	Uncharacterized protein n=2 Tax=Phytophthora TaxID=4783 RepID=W2QAE4_PHYPN	0	10.7361	9.50803	14.2022	13.5784	0.682582	0.52492	0.419087	0.773626	12.0949	8.98534	10.3832	11.481	11.0016	9.47717	8.82757	8.72582	14.1661	14.1601	15.2663	13.2162	14.5974	11.8639	15.1432	12.7091
PITG_00323	Uncharacterized protein n=1 Tax=Phytophthora infestans (strain T30-4) TaxID=403677 RepID=D0MQI3_PHYIT	0	Uncharacterized protein n=1 Tax=Phytophthora cactorum TaxID=29920 RepID=A0A329S3T6_9STRA	0	Uncharacterized protein n=1 Tax=Phytophthora parasitica P10297 TaxID=1317064 RepID=W2ZFN9_PHYPR	0	40.274	56.639	27.6253	36.3155	1.33904	1.91511	0.924592	1.97769	38.7038	38.3125	44.1572	39.9227	54.0407	53.7511	56.7487	62.0156	26.9156	25.3533	29.3876	28.8448	37.6163	35.0974	31.5969	40.9517
PITG_00324	Neutral ceramidase, putative n=1 Tax=Phytophthora infestans (strain T30-4) TaxID=403677 RepID=D0MQI4_PHYIT	0	Uncharacterized protein n=1 Tax=Phytophthora parasitica TaxID=4792 RepID=W2LAX9_PHYPR	0	Uncharacterized protein n=1 Tax=Phytophthora parasitica P10297 TaxID=1317064 RepID=W2ZI49_PHYPR	0	34.2442	40.6726	30.6327	40.6837	0.774022	2.14322	1.3869	1.50248	33.7314	32.3223	35.8278	35.0954	37.2361	43.8496	36.729	44.8756	32.5821	33.3099	27.4793	29.1594	41.434	42.8089	36.2563	42.2354
PITG_00327	Uncharacterized protein n=1 Tax=Phytophthora infestans (strain T30-4) TaxID=403677 RepID=D0MQI5_PHYIT	1.16e-96					3.59907	3.38952	2.45161	3.56036	0.451185	0.440027	0.19123	0.294383	3.49409	2.99511	4.90636	3.00072	2.78062	4.66786	2.83743	3.27218	2.69156	2.83201	2.28994	1.99291	3.93006	2.76825	4.07702	3.46613
PITG_00328	Uncharacterized protein n=1 Tax=Phytophthora infestans (strain T30-4) TaxID=403677 RepID=D0MQI6_PHYIT	0	Uncharacterized protein n=1 Tax=Phytophthora parasitica P10297 TaxID=1317064 RepID=W2ZF04_PHYPR	0	Uncharacterized protein n=1 Tax=Phytophthora parasitica (strain INRA-310) TaxID=761204 RepID=W2QC52_PHYPN	0	19.8759	16.5703	16.0259	9.9934	1.32849	0.750273	0.872188	0.56609	23.2491	17.5963	17.9139	20.7441	16.5628	17.2569	17.9704	14.4911	17.4243	13.4858	16.4112	16.7824	10.1059	10.1832	11.2118	8.47276
PITG_00329	Major Facilitator Superfamily (MFS) n=2 Tax=Phytophthora infestans (strain T30-4) TaxID=403677 RepID=D0MQI7_PHYIT	0	Carboxylic acid transporter n=1 Tax=Phytophthora cactorum TaxID=29920 RepID=A0A329S454_9STRA	0	Uncharacterized protein n=6 Tax=Phytophthora parasitica TaxID=4792 RepID=W2LCU7_PHYPR	0	114.281	58.5985	9.52766	6.33161	11.461	4.83302	1.36017	0.214511	145.811	112.192	108.054	91.0654	68.9109	54.7412	63.6846	47.0571	9.63296	9.44005	12.8491	6.18852	5.95123	6.32742	6.11552	6.93226
PITG_00330	Phosphatidylinositol-4-phosphate-5-kinase (PI-PIPK-B) n=1 Tax=Phytophthora infestans (strain T30-4) TaxID=403677 RepID=D0MQI8_PHYIT	0	Uncharacterized protein n=2 Tax=Phytophthora parasitica TaxID=4792 RepID=W2J6W5_PHYPR	0	Uncharacterized protein n=1 Tax=Phytophthora cactorum TaxID=29920 RepID=A0A329S7X5_9STRA	0	92.5449	111.379	77.094	83.5717	1.2591	7.15388	3.43903	0.894604	95.8187	90.727	93.2208	90.4131	103.125	110.473	100.098	131.822	83.7217	81.1844	75.1864	68.2834	84.2155	85.6179	81.3947	83.0587
PITG_00331	Cysteine protease family C48, putative n=1 Tax=Phytophthora infestans (strain T30-4) TaxID=403677 RepID=D0MQI9_PHYIT	0	Uncharacterized protein n=1 Tax=Phytophthora parasitica TaxID=4792 RepID=W2KEW0_PHYPR	4.63e-53	Uncharacterized protein n=1 Tax=Phytophthora parasitica P1976 TaxID=1317066 RepID=A0A080ZDL5_PHYPR	5.32e-53	0.535112	0.170582	0.166528	0.1574	0.109593	0.0625512	0.123892	0.0817509	0.537552	0.249593	0.570507	0.782798	0.241793	0.2829	0.157635	1e-06	0.141661	1e-06	1e-06	0.52445	1e-06	0.0988659	0.145608	0.385125
PITG_00332	Sodium/hydrogen exchanger n=1 Tax=Phytophthora infestans (strain T30-4) TaxID=403677 RepID=D0MQJ0_PHYIT	0	Sodium/hydrogen exchanger n=6 Tax=Phytophthora TaxID=4783 RepID=W2J4Q8_PHYPR	0	Sodium/hydrogen exchanger n=2 Tax=Phytophthora parasitica TaxID=4792 RepID=W2ZF00_PHYPR	0	47.8749	77.0829	6.46212	12.1949	2.13157	1.76399	0.778195	0.435442	41.7947	50.9169	48.0367	50.7514	72.0542	78.7878	77.3989	80.0906	7.6497	7.6869	6.10651	4.40538	11.0042	12.8526	12.0854	12.8375
PITG_00333	Dihydroflavonol-4-reductase, putative n=1 Tax=Phytophthora infestans (strain T30-4) TaxID=403677 RepID=D0MQJ1_PHYIT	0	Uncharacterized protein n=6 Tax=Phytophthora TaxID=4783 RepID=W2NIN8_PHYPR	0	Uncharacterized protein n=2 Tax=Phytophthora parasitica TaxID=4792 RepID=W2ZFM9_PHYPR	0	410.839	565.742	337.273	446.726	12.8191	10.6196	9.8725	5.78147	429.235	411.703	428.108	374.308	551.771	587.867	543.841	579.488	359.253	344.292	333.186	312.363	447.69	462	442.793	434.421
PITG_00334	Uncharacterized protein n=1 Tax=Phytophthora infestans (strain T30-4) TaxID=403677 RepID=D0MQJ2_PHYIT	0	Uncharacterized protein n=1 Tax=Phytophthora parasitica P1569 TaxID=1317065 RepID=V9F9B1_PHYPR	0	Uncharacterized protein n=2 Tax=Phytophthora parasitica P10297 TaxID=1317064 RepID=W2ZEV5_PHYPR	0	204.449	281.464	346.247	537.984	5.84049	16.9784	9.27164	10.9175	195.669	200.673	199.792	221.662	250.86	283.749	263.093	328.153	340.837	336.605	333.822	373.723	532.354	556.417	509.481	553.682
PITG_00335	Uncharacterized protein n=1 Tax=Phytophthora infestans (strain T30-4) TaxID=403677 RepID=D0MQJ3_PHYIT	7.38e-116	Uncharacterized protein n=1 Tax=Phytophthora cactorum TaxID=29920 RepID=A0A329S4H1_9STRA	1.93e-107	Uncharacterized protein n=2 Tax=Phytophthora parasitica TaxID=4792 RepID=W2ZFM3_PHYPR	7.11e-107	15.1839	14.7688	18.666	17.4855	0.682408	0.886255	0.575528	0.811822	15.589	16.2235	15.746	13.1771	15.5956	16.8326	13.7143	12.9329	17.2827	18.6104	20.1006	18.6704	18.1906	17.4004	19.0746	15.2766
PITG_00336	Uncharacterized protein n=1 Tax=Phytophthora infestans (strain T30-4) TaxID=403677 RepID=D0MQJ4_PHYIT	0	Uncharacterized protein n=2 Tax=Phytophthora parasitica P1976 TaxID=1317066 RepID=A0A081ACY7_PHYPR	0	Uncharacterized protein n=2 Tax=Phytophthora parasitica TaxID=4792 RepID=W2LD13_PHYPR	0	100.69	105.402	56.9355	65.7117	2.74437	0.977364	4.0569	4.82927	100.657	94.4708	107.826	99.8067	103.004	104.673	107.35	106.58	63.1809	63.5181	54.5769	46.4663	75.3448	70.8868	63.3393	53.2757
PITG_00337	Small mechanosensitive channel family protein, putative n=1 Tax=Phytophthora infestans (strain T30-4) TaxID=403677 RepID=D0MQJ5_PHYIT	0	Uncharacterized protein n=2 Tax=Phytophthora parasitica TaxID=4792 RepID=W2LAX1_PHYPR	0	Uncharacterized protein n=3 Tax=Phytophthora TaxID=4783 RepID=W2QC31_PHYPN	0	20.0503	23.2347	22.0539	25.6245	1.09366	1.12328	0.632974	1.12489	20.2926	18.5947	23.0485	18.2653	22.6076	24.7538	20.3349	25.2426	23.6574	21.7121	20.6095	22.2367	27.735	24.0244	27.3742	23.3643
PITG_00338	Uncharacterized protein n=1 Tax=Phytophthora infestans (strain T30-4) TaxID=403677 RepID=D0MQJ6_PHYIT	0	Uncharacterized protein n=6 Tax=Phytophthora TaxID=4783 RepID=W2LD09_PHYPR	2.36e-158	Uncharacterized protein n=1 Tax=Phytophthora parasitica P1976 TaxID=1317066 RepID=A0A081ACX9_PHYPR	2.22e-157	15.3811	21.4072	18.1094	22.7131	0.283136	0.907914	0.572437	1.30117	15.3202	14.8508	15.1755	16.1778	19.4643	21.359	20.9655	23.8402	19.6909	18.071	17.6834	16.9922	24.8155	25.1119	20.3851	20.54
PITG_00339	Uncharacterized protein n=1 Tax=Phytophthora infestans (strain T30-4) TaxID=403677 RepID=D0MQJ7_PHYIT	0	Uncharacterized protein n=1 Tax=Phytophthora parasitica P10297 TaxID=1317064 RepID=W2ZFR1_PHYPR	0	Uncharacterized protein n=1 Tax=Phytophthora parasitica P10297 TaxID=1317064 RepID=W2ZFR1_PHYPR	3.19e-85	3.95809	5.58995	0.750003	0.932241	0.561527	0.460566	0.184044	0.243354	2.82215	3.99348	3.53714	5.47958	5.44034	4.38496	5.99014	6.54436	0.708306	1.21372	0.763313	0.31467	0.449149	1.28526	0.582431	1.41213
PITG_00340	Uncharacterized protein n=1 Tax=Phytophthora infestans (strain T30-4) TaxID=403677 RepID=D0MQJ8_PHYIT	8.81e-58					0.0652339	0.31767	0.594295	0.592344	0.0652329	0.0653722	0.208206	0.147985	1e-06	1e-06	1e-06	0.260933	0.362689	0.2829	0.157635	0.467455	0.849967	0.404574	1.01775	0.10489	0.786011	0.889793	0.436823	0.25675
PITG_00341	Uncharacterized protein n=1 Tax=Phytophthora infestans (strain T30-4) TaxID=403677 RepID=D0MQJ9_PHYIT	0	Uncharacterized protein n=2 Tax=Phytophthora cactorum TaxID=29920 RepID=A0A329RP89_9STRA	0	Uncharacterized protein n=2 Tax=Phytophthora cactorum TaxID=29920 RepID=A0A329RP89_9STRA	5.03e-33	4.02283	5.30196	12.7709	23.9467	0.366566	0.575801	0.422328	0.931716	3.3597	4.74226	3.42304	4.56632	4.95675	4.66786	4.57142	7.01182	12.0412	13.2161	12.0858	13.7406	25.0401	21.8494	25.9182	22.9791
PITG_00342	Uncharacterized protein n=1 Tax=Phytophthora infestans (strain T30-4) TaxID=403677 RepID=D0MQK0_PHYIT	0	Uncharacterized protein n=1 Tax=Phytophthora cactorum TaxID=29920 RepID=A0A329RP34_9STRA	0	Uncharacterized protein n=4 Tax=Phytophthora parasitica TaxID=4792 RepID=W2J4Q7_PHYPR	0	0.594124	1.10888	2.35775	2.82451	0.132542	0.279154	0.194614	0.234723	0.806328	0.249593	0.79871	0.521865	0.604482	0.848701	1.89162	1.09073	2.83322	2.29258	2.41716	1.88802	3.14405	2.76825	3.20337	2.18238
PITG_00343	Uncharacterized protein n=1 Tax=Phytophthora infestans (strain T30-4) TaxID=403677 RepID=D0MQK1_PHYIT	0	Uncharacterized protein n=1 Tax=Phytophthora parasitica TaxID=4792 RepID=W2NJG9_PHYPR	0	Uncharacterized protein n=5 Tax=Phytophthora parasitica TaxID=4792 RepID=W2GYN7_PHYPR	0	12.8209	13.3776	18.4281	17.1138	0.910842	0.463515	0.639495	0.474863	15.3202	11.9805	12.8935	11.0896	14.2658	13.8621	12.1379	13.2445	19.6909	18.4755	16.6657	18.8802	17.966	17.8947	16.1625	16.432
PITG_00347	Uncharacterized protein n=1 Tax=Phytophthora infestans (strain T30-4) TaxID=403677 RepID=D0MQK2_PHYIT	0	Uncharacterized protein n=2 Tax=Phytophthora cactorum TaxID=29920 RepID=A0A329RUG7_9STRA	0	Uncharacterized protein n=8 Tax=Phytophthora TaxID=4783 RepID=A0A0W8BJ86_PHYNI	0	14.5002	15.1475	12.5461	13.3072	0.816081	0.657464	0.50088	0.956998	13.842	12.854	14.605	16.6997	13.5404	15.5595	14.8177	16.6725	13.7411	11.7326	11.7041	13.0064	15.8325	13.3469	11.2118	12.8375
PITG_00348	Myosin-like protein n=1 Tax=Phytophthora infestans (strain T30-4) TaxID=403677 RepID=D0MQK3_PHYIT	0	Myosin-J heavy chain n=1 Tax=Phytophthora cactorum TaxID=29920 RepID=A0A329RV65_9STRA	0	Uncharacterized protein n=3 Tax=Phytophthora TaxID=4783 RepID=W2NH08_PHYPR	0	109.497	106.448	57.9231	49.7159	4.12135	1.48317	3.4139	1.21318	104.42	104.704	107.141	121.725	104.454	103.824	107.192	110.319	63.8892	62.4392	56.4852	48.8788	51.0907	51.0148	50.6715	46.0867
PITG_00349	Uncharacterized protein n=1 Tax=Phytophthora infestans (strain T30-4) TaxID=403677 RepID=D0MQK4_PHYIT	0	Uncharacterized protein n=1 Tax=Phytophthora cactorum TaxID=29920 RepID=A0A329RS42_9STRA	0	Uncharacterized protein n=6 Tax=Phytophthora parasitica TaxID=4792 RepID=W2NGU4_PHYPR	0	33.7502	36.2193	33.92	35.1155	0.847552	0.760949	0.78432	1.21479	33.0595	31.9479	35.9419	34.0517	35.5435	35.2211	35.6255	38.4871	33.7153	35.1979	34.9852	31.7817	38.1777	35.8883	32.7617	33.6343
PITG_00350	COP9 signalosome complex subunit 1, putative n=1 Tax=Phytophthora infestans (strain T30-4) TaxID=403677 RepID=D0MQK5_PHYIT	0	COP9 signalosome complex subunit 1 n=1 Tax=Phytophthora nicotianae TaxID=4790 RepID=A0A0W8BJ84_PHYNI	0	COP9 signalosome complex subunit 1 n=1 Tax=Phytophthora cactorum TaxID=29920 RepID=A0A329RU04_9STRA	0	58.2882	64.7736	58.9586	67.2981	0.569832	2.1031	2.04804	2.32484	58.0556	59.7775	58.3058	57.0138	69.7572	66.4816	60.2166	62.6389	57.5144	58.3935	64.7544	55.1722	63.5546	69.1073	63.485	73.0454
PITG_00351	Uncharacterized protein n=1 Tax=Phytophthora infestans (strain T30-4) TaxID=403677 RepID=D0MQK6_PHYIT	0	Uncharacterized protein n=1 Tax=Phytophthora cactorum TaxID=29920 RepID=A0A329RQP1_9STRA	0	Uncharacterized protein n=2 Tax=Phytophthora parasitica TaxID=4792 RepID=V9F9E7_PHYPR	0	7.78056	12.0517	1.72026	2.82125	0.388443	0.356963	0.129477	0.0847388	7.92889	7.73737	8.67171	6.78425	12.2105	12.1647	12.7684	11.0631	1.98326	1.75315	1.78106	1.36357	2.58261	2.96598	2.91215	2.82425
PITG_00352	Pyruvate dehydrogenase kinase-like protein n=1 Tax=Phytophthora infestans (strain T30-4) TaxID=403677 RepID=D0MQK7_PHYIT	0	[Pyruvate dehydrogenase (Acetyl-transferring)] kinase n=1 Tax=Phytophthora cactorum TaxID=29920 RepID=A0A329RR18_9STRA	0	Uncharacterized protein n=6 Tax=Phytophthora TaxID=4783 RepID=A0A081AD19_PHYPR	0	26.9946	21.4763	22.3837	17.479	1.57047	0.733546	1.39502	1.08478	28.0871	28.828	28.7536	22.3097	20.4315	20.7932	23.6453	21.0355	24.2241	22.6561	24.2988	18.3558	19.538	17.2027	14.5608	18.6144
PITG_00353	Metallophosphoesterase 1, putative n=1 Tax=Phytophthora infestans (strain T30-4) TaxID=403677 RepID=D0MQK8_PHYIT	0	Uncharacterized protein n=1 Tax=Phytophthora cactorum TaxID=29920 RepID=A0A329RQV0_9STRA	0	Uncharacterized protein n=2 Tax=Phytophthora parasitica TaxID=4792 RepID=V9FBC3_PHYPR	0	9.26455	9.70149	14.283	16.6247	0.187215	0.326286	0.954174	0.353551	9.13839	9.23493	8.89991	9.78497	8.82543	9.76007	10.4039	9.81655	15.7244	15.6435	14.1213	11.6428	17.5168	16.8072	15.8712	16.3036
PITG_00354	Uncharacterized protein n=1 Tax=Phytophthora infestans (strain T30-4) TaxID=403677 RepID=D0MQK9_PHYIT	7.69e-147	Uncharacterized protein n=1 Tax=Phytophthora infestans (strain T30-4) TaxID=403677 RepID=D0NBT9_PHYIT	1.34e-125	Uncharacterized protein n=1 Tax=Phytophthora parasitica (strain INRA-310) TaxID=761204 RepID=W2PST0_PHYPN	2.93e-88	3.30084	3.25183	3.10849	3.35326	0.258759	0.397817	0.486974	0.213705	3.22531	3.24471	3.99355	2.73979	3.98958	2.12175	3.46797	3.428	4.53316	2.5623	2.92603	2.41247	3.93006	3.36144	2.91215	3.20938
PITG_00357	Uncharacterized protein n=1 Tax=Phytophthora infestans (strain T30-4) TaxID=403677 RepID=D0MQL0_PHYIT	3.36e-134	Uncharacterized protein n=1 Tax=Phytophthora parasitica TaxID=4792 RepID=W2J4W9_PHYPR	2.88e-120	Uncharacterized protein (Fragment) n=1 Tax=Phytophthora parasitica TaxID=4792 RepID=W2LB63_PHYPR	1.11e-117	1e-06	1e-06	1e-06	1e-06	0	0	0	0	1e-06	1e-06	1e-06	1e-06	1e-06	1e-06	1e-06	1e-06	1e-06	1e-06	1e-06	1e-06	1e-06	1e-06	1e-06	1e-06
PITG_00358	Uncharacterized protein n=1 Tax=Phytophthora infestans (strain T30-4) TaxID=403677 RepID=D0MQL1_PHYIT	4.94e-138	Uncharacterized protein n=1 Tax=Phytophthora infestans (strain T30-4) TaxID=403677 RepID=D0NQE2_PHYIT	1.34e-90	Uncharacterized protein n=1 Tax=Phytophthora infestans (strain T30-4) TaxID=403677 RepID=D0NA74_PHYIT	3.58e-82	0.670221	0.510213	0.493927	0.673478	0.281039	0.0685547	0.228203	0.147344	0.268776	0.748778	0.228203	1.43513	0.362689	0.424351	0.630541	0.623273	0.424983	0.269716	0.127219	1.15379	0.673724	0.889793	0.873646	0.25675
PITG_00359	Uncharacterized protein n=1 Tax=Phytophthora infestans (strain T30-4) TaxID=403677 RepID=D0MQL2_PHYIT	3.28e-70	Uncharacterized protein n=1 Tax=Phytophthora infestans (strain T30-4) TaxID=403677 RepID=D0NN93_PHYIT	1.48e-12			0.0964327	0.204853	0.100935	0.0568108	0.0622246	0.0832108	0.0337736	0.0333477	1e-06	0.124796	1e-06	0.260933	0.362689	0.14145	0.31527	1e-06	0.141661	0.134858	0.127219	1e-06	1e-06	0.0988659	1e-06	0.128375
PITG_00360	Uncharacterized protein n=1 Tax=Phytophthora infestans (strain T30-4) TaxID=403677 RepID=D0MQL3_PHYIT	0	Uncharacterized protein n=1 Tax=Phytophthora cactorum TaxID=29920 RepID=A0A329RT56_9STRA	0	Uncharacterized protein n=1 Tax=Phytophthora parasitica P1569 TaxID=1317065 RepID=V9F9E5_PHYPR	0	12.4391	25.2564	4.32259	4.68401	0.857919	1.94874	0.519394	0.0974958	12.3637	11.7309	14.8332	10.8287	23.4539	27.1584	20.8078	29.6055	5.52478	3.10173	3.94379	4.72005	4.60378	4.44897	4.80505	4.87825
PITG_00361	Uncharacterized protein n=1 Tax=Phytophthora infestans (strain T30-4) TaxID=403677 RepID=D0MQL4_PHYIT	0	Uncharacterized protein n=2 Tax=Phytophthora parasitica P1976 TaxID=1317066 RepID=A0A081AD50_PHYPR	0	Uncharacterized protein n=2 Tax=Phytophthora parasitica (strain INRA-310) TaxID=761204 RepID=W2QB18_PHYPN	0	39.2337	41.4807	42.9641	44.0908	2.13056	0.825673	1.50867	3.08455	37.0911	44.9267	39.8214	35.0954	40.2585	43.7081	40.197	41.7593	42.9233	45.8517	44.2722	38.8093	47.9467	50.7182	39.3141	38.3842
PITG_00362	Uncharacterized protein n=1 Tax=Phytophthora infestans (strain T30-4) TaxID=403677 RepID=D0MQL5_PHYIT	0	Uncharacterized protein n=1 Tax=Phytophthora parasitica P1569 TaxID=1317065 RepID=V9FAG1_PHYPR	0	Uncharacterized protein n=1 Tax=Phytophthora parasitica P10297 TaxID=1317064 RepID=W2ZF44_PHYPR	0	7.54824	13.1319	1.44812	2.67185	0.772152	0.338604	0.171258	0.569109	6.31624	9.23493	6.16148	8.48031	12.815	12.4476	13.2414	14.0236	0.991628	1.61829	1.39941	1.78313	3.93006	2.76825	1.16486	2.82425
PITG_00363	Uncharacterized protein n=1 Tax=Phytophthora infestans (strain T30-4) TaxID=403677 RepID=D0MQL6_PHYIT	0	Uncharacterized protein n=1 Tax=Phytophthora cactorum TaxID=29920 RepID=A0A329RSN2_9STRA	0	Uncharacterized protein n=2 Tax=Phytophthora parasitica TaxID=4792 RepID=W2H0F4_PHYPR	0	11.8165	20.9633	0.479078	0.820642	0.351206	0.982255	0.136032	0.0911902	11.423	12.854	11.6383	11.3506	20.4315	23.7636	20.4926	19.1656	0.283322	0.539431	0.254438	0.839121	1.01059	0.790927	0.582431	0.898626
PITG_00364	Uncharacterized protein n=1 Tax=Phytophthora infestans (strain T30-4) TaxID=403677 RepID=D0MQL7_PHYIT	0	Uncharacterized protein n=1 Tax=Phytophthora infestans (strain T30-4) TaxID=403677 RepID=D0NS98_PHYIT	0	Uncharacterized protein n=1 Tax=Phytophthora parasitica (strain INRA-310) TaxID=761204 RepID=W2QNI4_PHYPN	0	17.9695	21.1285	2.97643	10.3125	1.13373	0.776107	0.44368	0.750175	21.2333	17.5963	17.0011	16.0473	20.9151	19.2372	23.0147	21.3471	3.68319	3.23659	3.30769	1.67824	9.31985	10.5787	9.02768	12.324
PITG_00366	RxLR effector protein PexRD43 n=1 Tax=Phytophthora infestans (strain T30-4) TaxID=403677 RepID=RD43_PHYIT	7.91e-92	Uncharacterized protein n=1 Tax=Phytophthora parasitica (strain INRA-310) TaxID=761204 RepID=W2R0F5_PHYPN	6.19e-34	Uncharacterized protein n=6 Tax=Phytophthora TaxID=4783 RepID=V9E3S2_PHYPR	2.12e-33	69.0688	54.2242	5.87888	4.64629	5.96182	1.91678	0.944216	0.709256	73.3759	63.5213	83.4081	55.97	58.9974	49.9319	52.8078	55.1596	8.21634	5.39431	6.23373	3.67115	5.83894	5.53649	4.51384	2.69588
PITG_00368	Uncharacterized protein n=1 Tax=Phytophthora infestans (strain T30-4) TaxID=403677 RepID=D0MQL9_PHYIT	3.98e-121	Uncharacterized protein n=1 Tax=Phytophthora infestans (strain T30-4) TaxID=403677 RepID=D0N489_PHYIT	2.29e-73	Uncharacterized protein n=1 Tax=Phytophthora sojae (strain P6497) TaxID=1094619 RepID=G4YX46_PHYSP	1.84e-67	77.6033	90.688	99.3803	173.338	3.99565	4.29754	4.73679	7.62495	69.3442	75.2522	77.3607	88.4561	83.2976	91.8012	85.2806	102.373	102.846	89.0062	94.9053	110.764	163.154	171.73	163.081	195.387
PITG_00369	Uncharacterized protein n=1 Tax=Phytophthora infestans (strain T30-4) TaxID=403677 RepID=D0MQM0_PHYIT	0	Uncharacterized protein n=1 Tax=Phytophthora sojae (strain P6497) TaxID=1094619 RepID=G4ZKJ0_PHYSP	0	Uncharacterized protein n=1 Tax=Phytophthora parasitica P1976 TaxID=1317066 RepID=A0A081AD47_PHYPR	0	43.4119	42.3615	50.1268	48.0787	2.5335	1.44208	2.40988	3.06181	50.7987	41.9316	41.647	39.2703	43.0391	45.4055	38.463	42.5384	55.1062	51.1111	50.7603	43.5294	55.4699	50.2239	45.284	41.3368
PITG_00370	Uncharacterized protein n=1 Tax=Phytophthora infestans (strain T30-4) TaxID=403677 RepID=D0MQM1_PHYIT	6.02e-125	Uncharacterized protein n=1 Tax=Phytophthora megakarya TaxID=4795 RepID=A0A225X1W7_9STRA	5.43e-105	Uncharacterized protein n=5 Tax=Phytophthora parasitica TaxID=4792 RepID=W2H0J2_PHYPR	7.27e-99	27.7533	24.6993	25.552	23.8439	1.45933	0.713877	0.914079	0.693827	24.3242	26.7064	31.1497	28.833	25.63	25.0367	25.5369	22.5936	27.9072	25.8927	24.8077	23.6003	23.2435	25.804	23.7341	22.594
PITG_00372	Uncharacterized protein n=1 Tax=Phytophthora infestans (strain T30-4) TaxID=403677 RepID=D0MQM3_PHYIT	2.99e-108	Uncharacterized protein n=1 Tax=Phytophthora parasitica (strain INRA-310) TaxID=761204 RepID=W2QB40_PHYPN	1.3e-70	Uncharacterized protein (Fragment) n=1 Tax=Phytophthora parasitica P1976 TaxID=1317066 RepID=A0A081AD34_PHYPR	1.41e-67	0.656798	1.13168	0.53315	0.502475	0.0480191	0.137589	0.0518694	0.051021	0.67194	0.748778	0.684608	0.521865	1.32986	0.848701	0.945811	1.40236	0.424983	0.674289	0.508876	0.52445	0.449149	0.593195	0.582431	0.385125
PITG_00373	Uncharacterized protein n=1 Tax=Phytophthora infestans (strain T30-4) TaxID=403677 RepID=D0MQM4_PHYIT	0	Uncharacterized protein n=2 Tax=Phytophthora parasitica TaxID=4792 RepID=W2ZI81_PHYPR	0	Uncharacterized protein n=2 Tax=Phytophthora parasitica TaxID=4792 RepID=W2ZI81_PHYPR	1.6e-18	2.08961	3.47963	1.75957	2.19587	0.311898	0.35508	0.179713	0.0809232	2.2846	1.24796	2.73843	2.08746	4.23137	3.11191	2.6798	3.89546	2.12492	1.75315	1.27219	1.88802	2.35803	2.07618	2.03851	2.31075
PITG_00375	Haustorium-specific membrane protein, putative n=2 Tax=Phytophthora infestans TaxID=4787 RepID=D0MQM5_PHYIT	0	Uncharacterized protein n=1 Tax=Phytophthora parasitica CJ01A1 TaxID=1317063 RepID=W2X7I7_PHYPR	0	Uncharacterized protein n=1 Tax=Phytophthora parasitica P1976 TaxID=1317066 RepID=A0A081AD45_PHYPR	0	68.6336	62.4902	13.5395	8.93501	2.70943	3.49952	0.764763	1.10232	72.5695	65.8925	73.7095	62.3629	65.1631	63.0868	69.0442	52.6666	14.5911	15.1041	12.0858	12.377	9.769	10.8752	9.31889	5.77688
PITG_00377	Uncharacterized protein n=1 Tax=Phytophthora infestans (strain T30-4) TaxID=403677 RepID=D0MQM6_PHYIT	3.3e-98	Uncharacterized protein (Fragment) n=1 Tax=Phytophthora parasitica P10297 TaxID=1317064 RepID=W2ZHL0_PHYPR	8.55e-45	Uncharacterized protein n=1 Tax=Phytophthora parasitica CJ01A1 TaxID=1317063 RepID=W2X9M9_PHYPR	1.05e-44	6.15192	7.38479	6.03803	7.74989	0.427486	0.273539	0.349533	0.56694	6.7194	5.36624	5.47687	7.04518	6.89109	7.92121	6.93595	7.79091	6.94139	6.20346	5.34319	5.66406	8.98299	8.4036	6.55235	7.06063
PITG_00378	Uncharacterized protein n=1 Tax=Phytophthora infestans (strain T30-4) TaxID=403677 RepID=D0MQM7_PHYIT	0	Uncharacterized protein n=1 Tax=Phytophthora cactorum TaxID=29920 RepID=A0A329RL91_9STRA	5.86e-159	Uncharacterized protein n=6 Tax=Phytophthora parasitica TaxID=4792 RepID=V9FBK5_PHYPR	2.31e-132	3.9301	6.6534	2.44648	3.52106	0.243661	0.379947	0.472258	0.342087	3.49409	4.36787	4.33585	3.52259	6.5284	6.93106	5.67487	7.47927	3.82485	1.88801	2.28994	1.78313	3.25633	3.36144	4.51384	2.95263
PITG_00379	Uncharacterized protein n=1 Tax=Phytophthora infestans (strain T30-4) TaxID=403677 RepID=D0MQM8_PHYIT	7.77e-112	Uncharacterized protein n=1 Tax=Phytophthora cactorum TaxID=29920 RepID=A0A329RL91_9STRA	2.74e-73	Uncharacterized protein n=1 Tax=Phytophthora nicotianae TaxID=4790 RepID=A0A0W8DLY8_PHYNI	2.28e-66	2.25603	4.99486	2.40435	2.32375	0.476408	0.717513	0.425063	0.138527	2.2846	2.74552	3.08074	0.913264	3.2642	4.95076	6.77831	4.98618	3.25821	2.02287	1.39941	2.93692	1.90888	2.47165	2.47533	2.43913
PITG_00380	Sphingosine-1-phosphate lyase, putative n=1 Tax=Phytophthora infestans (strain T30-4) TaxID=403677 RepID=D0MQM9_PHYIT	0	Uncharacterized protein n=1 Tax=Phytophthora parasitica P1976 TaxID=1317066 RepID=A0A081ADM3_PHYPR	0	Uncharacterized protein n=1 Tax=Phytophthora nicotianae TaxID=4790 RepID=A0A0W8C2A4_PHYNI	0	152.971	134.778	229.198	256.737	15.7357	3.43361	6.85707	9.4546	130.625	141.644	140.002	199.613	128.755	138.055	129.418	142.885	215.183	226.966	226.577	248.065	236.926	244.693	268.937	276.392
PITG_00381	Serine protease family S54, putative n=1 Tax=Phytophthora infestans (strain T30-4) TaxID=403677 RepID=D0MQN0_PHYIT	0	Uncharacterized protein n=2 Tax=Phytophthora parasitica TaxID=4792 RepID=W2GYM6_PHYPR	2.31e-173	Uncharacterized protein n=6 Tax=Phytophthora parasitica TaxID=4792 RepID=W2X5H7_PHYPR	6.78e-168	28.416	30.8619	37.5784	46.2902	4.79592	2.25315	2.19822	3.81182	21.7709	24.5849	24.6459	42.6625	27.5644	30.2704	28.2167	37.3964	42.9233	33.9842	33.9674	39.4387	38.29	44.3908	45.8664	56.6134
PITG_00382	Uncharacterized protein n=1 Tax=Phytophthora infestans (strain T30-4) TaxID=403677 RepID=D0MQN1_PHYIT	9.37e-116	Uncharacterized protein n=1 Tax=Phytophthora sojae (strain P6497) TaxID=1094619 RepID=G4YG41_PHYSP	5.38e-71	Uncharacterized protein n=1 Tax=Phytophthora sojae (strain P6497) TaxID=1094619 RepID=G5A396_PHYSP	1.62e-69	1e-06	1e-06	1e-06	1e-06	0	0	0	0	1e-06	1e-06	1e-06	1e-06	1e-06	1e-06	1e-06	1e-06	1e-06	1e-06	1e-06	1e-06	1e-06	1e-06	1e-06	1e-06
PITG_00383	Uncharacterized protein n=1 Tax=Phytophthora infestans (strain T30-4) TaxID=403677 RepID=D0MQN2_PHYIT	0	Uncharacterized protein n=1 Tax=Phytophthora nicotianae TaxID=4790 RepID=A0A0W8C231_PHYNI	0	Uncharacterized protein n=1 Tax=Phytophthora cactorum TaxID=29920 RepID=A0A329SFX1_9STRA	0	25.6009	28.7629	28.8126	30.4938	0.398608	0.64517	0.919624	1.92668	26.0713	26.0824	24.4177	25.8323	30.1032	27.4413	27.9014	29.6055	29.3239	30.7476	26.3343	28.8448	34.3599	31.4394	31.0144	25.1615
PITG_00384	Uncharacterized protein n=1 Tax=Phytophthora infestans (strain T30-4) TaxID=403677 RepID=D0MQN3_PHYIT	0	Uncharacterized protein n=1 Tax=Phytophthora parasitica P1976 TaxID=1317066 RepID=A0A081ADL7_PHYPR	8.9e-160	Uncharacterized protein n=3 Tax=Phytophthora parasitica TaxID=4792 RepID=V9FCN3_PHYPR	1.07e-159	31.6298	35.663	31.112	44.9747	2.42227	2.92141	0.762366	1.621	30.3717	27.0808	30.5792	38.4875	34.2137	32.8165	31.3694	44.2524	31.4488	29.1293	32.8225	31.0475	44.0166	41.9191	44.4103	49.5528
PITG_00385	Uncharacterized protein n=1 Tax=Phytophthora infestans (strain T30-4) TaxID=403677 RepID=D0MQN4_PHYIT	0	Uncharacterized protein n=1 Tax=Phytophthora cactorum TaxID=29920 RepID=A0A329SFX5_9STRA	0	Uncharacterized protein n=8 Tax=Phytophthora parasitica TaxID=4792 RepID=W2NJM2_PHYPR	0	104.914	156.348	93.2711	108.508	5.67714	18.098	3.05061	2.34482	97.2969	101.709	98.9259	121.725	134.799	139.47	140.611	210.51	100.296	95.8839	90.5799	86.3245	115.319	107.863	105.711	105.139
PITG_00386	Uncharacterized protein n=1 Tax=Phytophthora infestans (strain T30-4) TaxID=403677 RepID=D0MQN5_PHYIT	0	Uncharacterized protein n=1 Tax=Phytophthora parasitica TaxID=4792 RepID=W2NGV0_PHYPR	0	Uncharacterized protein n=1 Tax=Phytophthora parasitica P10297 TaxID=1317064 RepID=W2ZSZ2_PHYPR	0	5.87334	6.14572	4.90732	6.48278	0.459256	0.350133	0.433132	0.500938	4.70358	5.61584	6.38968	6.78425	6.7702	6.36526	6.30541	5.142	5.24146	5.93375	3.94379	4.51027	5.72665	6.12969	6.11552	7.95926
PITG_00388	Uncharacterized protein n=1 Tax=Phytophthora infestans (strain T30-4) TaxID=403677 RepID=D0MQN6_PHYIT	0	Uncharacterized protein n=1 Tax=Phytophthora cactorum TaxID=29920 RepID=A0A329SJ85_9STRA	0	Uncharacterized protein n=2 Tax=Phytophthora parasitica TaxID=4792 RepID=W2NGU5_PHYPR	0	17.5847	20.1721	26.8616	27.4927	0.57435	0.912808	1.43688	2.09085	17.8736	17.3467	18.9408	16.1778	17.6509	21.359	20.0197	21.6587	28.3322	28.3201	28.2426	22.5514	33.0125	24.8153	28.3935	23.7494
PITG_00389	Uncharacterized protein n=1 Tax=Phytophthora infestans (strain T30-4) TaxID=403677 RepID=D0MQN7_PHYIT	0	Uncharacterized protein n=1 Tax=Phytophthora nicotianae TaxID=4790 RepID=A0A0W8C226_PHYNI	0	Uncharacterized protein n=1 Tax=Phytophthora parasitica P10297 TaxID=1317064 RepID=W2ZW28_PHYPR	0	58.7148	61.5921	64.9223	80.2893	1.50885	2.29546	2.58164	0.821293	59.3995	54.2864	60.2455	60.9277	58.272	58.8433	61.0048	68.2484	71.2555	63.1135	59.0296	66.2905	82.6435	79.4882	78.9194	80.1061
PITG_00390	Uncharacterized protein n=1 Tax=Phytophthora infestans (strain T30-4) TaxID=403677 RepID=D0MQN8_PHYIT	0	Glutathione gamma-glutamylcysteinyltransferase 1 n=2 Tax=Phytophthora TaxID=4783 RepID=A0A0W8C228_PHYNI	0	Uncharacterized protein n=1 Tax=Phytophthora parasitica CJ01A1 TaxID=1317063 RepID=W2X6K1_PHYPR	0	202.608	248.653	191.575	197.915	5.90043	3.86328	1.1263	3.61891	190.965	197.053	204.013	218.401	237.199	252.63	250.955	253.828	192.234	194.465	190.065	189.536	196.615	208.508	193.076	193.461
PITG_00391	Uncharacterized protein n=1 Tax=Phytophthora infestans (strain T30-4) TaxID=403677 RepID=D0MQN9_PHYIT	0	ZZ-type zinc finger-containing protein P35G2.11c n=1 Tax=Phytophthora nicotianae TaxID=4790 RepID=A0A0W8C1Y8_PHYNI	0	Uncharacterized protein n=1 Tax=Phytophthora parasitica TaxID=4792 RepID=W2NH03_PHYPR	0	139.676	277.773	124.344	161.851	7.8572	16.4776	5.92835	11.592	139.226	120.553	139.888	159.038	243.727	307.371	255.369	304.625	135.145	116.922	133.707	111.603	145.075	167.083	192.493	142.753
PITG_00392	Serine protease family S33, putative n=1 Tax=Phytophthora infestans (strain T30-4) TaxID=403677 RepID=D0MQP0_PHYIT	0	Uncharacterized protein n=2 Tax=Phytophthora TaxID=4783 RepID=W2H0T3_PHYPR	0	Uncharacterized protein n=6 Tax=Phytophthora parasitica TaxID=4792 RepID=A0A081ADK1_PHYPR	0	1.62815	2.41246	1.73865	3.1671	0.365323	0.238085	0.227812	0.235757	0.940716	2.62072	1.25512	1.69606	2.65972	1.9803	2.04926	2.96055	2.26658	1.75315	1.78106	1.15379	2.80718	3.7569	2.76655	3.33775
PITG_00393	Uncharacterized protein n=1 Tax=Phytophthora infestans (strain T30-4) TaxID=403677 RepID=D0MQP1_PHYIT	0	Uncharacterized protein n=3 Tax=Phytophthora parasitica TaxID=4792 RepID=A0A081ADK0_PHYPR	1.22e-180	Monoacylglycerol lipase abhd6-A n=2 Tax=Phytophthora TaxID=4783 RepID=A0A0W8C205_PHYNI	1.34e-180	1.28283	2.46456	0.093652	0.1413	0.227034	0.574637	0.0636826	0.10305	1.74704	0.873575	1.59742	0.913264	3.74779	2.97046	2.04926	1.09073	1e-06	0.269716	1e-06	0.10489	1e-06	1e-06	0.436823	0.128375
PITG_00394	Serine protease family S33, putative n=1 Tax=Phytophthora infestans (strain T30-4) TaxID=403677 RepID=D0MQP2_PHYIT	0	Uncharacterized protein n=5 Tax=Phytophthora parasitica TaxID=4792 RepID=W2GYZ8_PHYPR	0	Monoacylglycerol lipase abhd6-A n=1 Tax=Phytophthora nicotianae TaxID=4790 RepID=A0A0W8C242_PHYNI	0	5.35703	7.25859	7.1814	7.4641	0.64951	0.907752	0.619758	0.459037	4.43481	4.24308	5.70507	7.04518	6.40751	6.50671	6.14777	9.97237	8.92465	6.0686	7.12426	6.60808	7.41096	7.71154	6.26113	8.47276
PITG_00395	Cathepsin B, cysteine protease family C01A, putative n=1 Tax=Phytophthora infestans (strain T30-4) TaxID=403677 RepID=D0MQP3_PHYIT	0	Uncharacterized protein n=1 Tax=Phytophthora cactorum TaxID=29920 RepID=A0A329SFZ5_9STRA	0	Uncharacterized protein n=1 Tax=Phytophthora parasitica (strain INRA-310) TaxID=761204 RepID=W2QBT0_PHYPN	0	339.253	435.759	239.13	263.886	38.9815	42.2481	7.01643	19.2663	293.772	313.988	293.925	455.327	375.383	404.265	402.443	560.946	228.783	228.719	240.571	258.449	238.723	229.072	273.742	314.006
PITG_00396	Aspartyl protease family A01B, putative n=1 Tax=Phytophthora infestans (strain T30-4) TaxID=403677 RepID=D0MQP4_PHYIT	0	Aspartyl protease family A01B n=1 Tax=Phytophthora palmivora var. palmivora TaxID=611791 RepID=A0A2P4YS36_9STRA	0	Uncharacterized protein n=1 Tax=Phytophthora sojae (strain P6497) TaxID=1094619 RepID=G4ZQN5_PHYSP	0	41.011	48.8069	41.9446	43.5163	1.87761	2.64531	1.39468	2.43674	39.3757	41.058	37.4253	46.1851	41.5883	51.4879	48.394	53.7573	41.6484	42.3454	45.2899	38.4947	36.9425	44.7863	43.6823	48.6542
PITG_00397	Eukaryotic translation initiation factor 3 subunit C n=1 Tax=Phytophthora infestans (strain T30-4) TaxID=403677 RepID=D0MQP5_PHYIT	0	Eukaryotic translation initiation factor 3 subunit C n=1 Tax=Phytophthora cactorum TaxID=29920 RepID=A0A329SFZ7_9STRA	0	Eukaryotic translation initiation factor 3 subunit C n=1 Tax=Phytophthora megakarya TaxID=4795 RepID=A0A225VTQ9_9STRA	0	352.183	279.703	484.445	432.008	12.8108	11.3191	6.01121	3.31547	380.99	362.533	344.13	321.077	298.13	268.755	298.876	253.049	473.573	479.689	501.497	483.019	440.952	432.538	429.106	425.435
PITG_00398	Uncharacterized protein n=1 Tax=Phytophthora infestans (strain T30-4) TaxID=403677 RepID=D0MQP6_PHYIT	0	Uncharacterized protein n=1 Tax=Phytophthora parasitica TaxID=4792 RepID=W2GYZ3_PHYPR	0	Uncharacterized protein n=1 Tax=Phytophthora cactorum TaxID=29920 RepID=A0A329SJ93_9STRA	0	27.2984	33.0326	28.4279	33.8987	0.590935	2.5066	0.628346	0.944761	26.4744	28.3288	28.2971	26.0933	28.4106	30.4118	33.4187	39.8895	27.4823	28.0504	30.2781	27.9008	35.2582	35.7895	32.3249	32.2222
PITG_00399	Nuclear ribonuclease Z, putative n=1 Tax=Phytophthora infestans (strain T30-4) TaxID=403677 RepID=D0MQP7_PHYIT	0	Uncharacterized protein n=1 Tax=Phytophthora cactorum TaxID=29920 RepID=A0A329SGB1_9STRA	0	Ribonuclease Z n=1 Tax=Phytophthora nicotianae TaxID=4790 RepID=A0A0W8C285_PHYNI	0	27.063	25.952	25.8437	27.2452	1.26031	1.21149	0.907834	0.728938	27.4152	25.5833	30.4651	24.7886	23.4539	26.3097	24.9064	29.138	23.2324	26.0276	26.8432	27.2714	27.2858	26.4961	29.2671	25.9318
PITG_00400	Uncharacterized protein n=1 Tax=Phytophthora infestans (strain T30-4) TaxID=403677 RepID=D0MQP8_PHYIT	8.59e-153	Uncharacterized protein n=1 Tax=Phytophthora parasitica P10297 TaxID=1317064 RepID=W2ZT09_PHYPR	1.42e-142	Tankyrase-2 n=5 Tax=Phytophthora TaxID=4783 RepID=A0A0W8C274_PHYNI	4.54e-142	38.802	54.4001	36.401	37.2225	3.84581	3.70996	3.45772	11.6888	37.8974	35.0678	32.4048	49.8381	55.7332	53.4682	63.2117	45.1873	38.8151	44.9077	29.2603	32.6208	21.3346	19.2789	38.4404	69.8361
PITG_00401	Ribosome maturation protein SBDS, putative n=1 Tax=Phytophthora infestans (strain T30-4) TaxID=403677 RepID=D0MQP9_PHYIT	0	Uncharacterized protein n=1 Tax=Phytophthora cactorum TaxID=29920 RepID=A0A329S593_9STRA	0	SBDS family rRNA metabolism protein n=1 Tax=Phytophthora parasitica P10297 TaxID=1317064 RepID=W2ZTS7_PHYPR	0	74.6816	83.6183	93.6471	93.1261	2.53773	1.42325	1.56019	2.26615	77.2731	73.1307	68.3467	79.9758	85.4737	81.8997	86.5417	80.558	92.788	93.3216	97.9586	90.5201	89.0439	89.8691	98.722	94.8692
PITG_00402	Uncharacterized protein n=1 Tax=Phytophthora infestans (strain T30-4) TaxID=403677 RepID=D0MQQ0_PHYIT	0	Uncharacterized protein n=6 Tax=Phytophthora parasitica TaxID=4792 RepID=W2J4Z7_PHYPR	7.03e-160	Uncharacterized protein n=1 Tax=Phytophthora cactorum TaxID=29920 RepID=A0A329S2Y9_9STRA	8.21e-154	15.1366	16.676	10.2738	13.8745	0.819082	0.172482	1.0685	1.46838	13.9764	17.2219	13.6922	15.656	16.321	16.6911	16.5517	17.14	11.7579	12.4069	8.01479	8.91566	17.8537	14.2367	11.2118	12.1956
PITG_00403	Uncharacterized protein n=1 Tax=Phytophthora infestans (strain T30-4) TaxID=403677 RepID=D0MQQ1_PHYIT	0	Uncharacterized protein n=1 Tax=Phytophthora cactorum TaxID=29920 RepID=A0A329S2A8_9STRA	0	Uncharacterized protein n=2 Tax=Phytophthora parasitica TaxID=4792 RepID=W2X5E3_PHYPR	0	22.6514	24.3576	30.3613	29.2499	1.00343	1.70227	1.56597	0.370873	20.1582	22.4633	22.9344	25.0495	22.2449	20.7932	28.0591	26.3333	34.9903	28.7247	29.5148	28.2154	28.2964	30.0552	29.1215	29.5263
PITG_00404	Uncharacterized protein n=1 Tax=Phytophthora infestans (strain T30-4) TaxID=403677 RepID=D0MQQ2_PHYIT	0	Uncharacterized protein n=1 Tax=Phytophthora parasitica (strain INRA-310) TaxID=761204 RepID=W2QCI8_PHYPN	2.39e-159	Uncharacterized protein n=2 Tax=Phytophthora parasitica TaxID=4792 RepID=W2GYL8_PHYPR	1.37e-158	12.6008	18.5664	0.615281	0.81969	1.31844	0.526176	0.13282	0.157526	12.4981	13.7276	15.1755	9.00217	17.53	18.9543	19.862	17.9191	0.566644	0.269716	0.890532	0.734231	1.12287	0.692061	0.436823	1.027
PITG_00405	Uncharacterized protein n=1 Tax=Phytophthora infestans (strain T30-4) TaxID=403677 RepID=D0MQQ3_PHYIT	5.24e-54	Uncharacterized protein n=1 Tax=Phytophthora cactorum TaxID=29920 RepID=A0A329S626_9STRA	9.79e-14	Uncharacterized protein n=3 Tax=Phytophthora parasitica TaxID=4792 RepID=W2X7P2_PHYPR	3.07e-05	3.40556	5.30727	0.0616383	0.299092	0.267508	0.281929	0.0363693	0.121092	3.62848	3.61909	3.76535	2.60933	4.95675	6.08236	5.35959	4.83036	0.141661	1e-06	1e-06	0.10489	0.112287	0.296598	0.145608	0.641876
PITG_00406	Uncharacterized protein n=1 Tax=Phytophthora infestans (strain T30-4) TaxID=403677 RepID=D0MQQ4_PHYIT	0	Uncharacterized protein n=2 Tax=Phytophthora parasitica P10297 TaxID=1317064 RepID=W2ZW08_PHYPR	0	Uncharacterized protein n=6 Tax=Phytophthora parasitica TaxID=4792 RepID=W2J7C7_PHYPR	0	33.982	61.821	16.3759	20.2557	1.89174	6.06155	1.55058	1.52828	35.0753	35.4422	36.9689	28.4416	49.8093	61.248	57.6945	78.5324	16.8577	20.4984	13.358	14.7895	22.7943	22.7392	18.929	16.5604
PITG_00407	Serine/threonine-protein kinase n=1 Tax=Phytophthora infestans (strain T30-4) TaxID=403677 RepID=D0MQQ5_PHYIT	0	Uncharacterized protein n=1 Tax=Phytophthora cactorum TaxID=29920 RepID=A0A329S3G5_9STRA	0	CMGC/SRPK protein kinase n=4 Tax=Phytophthora parasitica TaxID=4792 RepID=W2LB83_PHYPR	0	48.0112	54.6568	60.3944	66.1567	1.63941	2.30482	2.63574	4.57834	51.605	49.9185	44.7277	45.7937	52.8317	51.9122	52.3349	61.5482	67.9973	59.2026	55.8491	58.5287	76.1308	70.1948	63.485	54.8162
PITG_00408	Transmembrane protein, putative n=1 Tax=Phytophthora infestans (strain T30-4) TaxID=403677 RepID=D0MQQ6_PHYIT	0	Uncharacterized protein (Fragment) n=1 Tax=Phytophthora sojae (strain P6497) TaxID=1094619 RepID=G4ZQM2_PHYSP	0	Uncharacterized protein n=1 Tax=Phytophthora cactorum TaxID=29920 RepID=A0A329S5Y2_9STRA	0	43.8241	57.9505	57.2601	63.4965	0.974945	2.31795	1.33983	1.55857	45.8263	41.5572	42.9021	45.0109	57.3049	55.4485	54.3841	64.6646	60.7726	57.4494	56.4852	54.3331	61.6458	65.4492	60.136	66.7551
PITG_00409	Rho GDP-dissociation inhibitor n=1 Tax=Phytophthora infestans (strain T30-4) TaxID=403677 RepID=D0MQQ7_PHYIT	1.71e-132	Uncharacterized protein n=1 Tax=Phytophthora cactorum TaxID=29920 RepID=A0A329S3I6_9STRA	1.43e-128	Uncharacterized protein n=8 Tax=Phytophthora parasitica TaxID=4792 RepID=W2NJP6_PHYPR	2.71e-127	49.7524	51.6078	38.5859	47.5253	1.77781	2.27027	1.24321	1.9455	49.0516	50.0433	45.6406	54.274	46.3033	49.9319	56.9063	53.2898	38.2485	35.3328	41.2189	39.5436	44.2412	45.9726	46.7401	53.1473
PITG_00410	Bystin n=1 Tax=Phytophthora infestans (strain T30-4) TaxID=403677 RepID=D0MQQ8_PHYIT	0	Bystin n=1 Tax=Phytophthora cactorum TaxID=29920 RepID=A0A329S2W9_9STRA	0	Bystin n=7 Tax=Phytophthora TaxID=4783 RepID=A0A0W8C284_PHYNI	0	47.0194	38.2945	64.6053	55.6014	5.00379	3.49441	1.62531	2.40292	57.2493	49.2946	48.2649	33.2689	39.8958	41.7278	43.5073	28.0473	68.4223	60.9558	65.8994	63.1438	59.4	60.1105	51.5451	51.3501
PITG_00411	Adaptin-like protein n=1 Tax=Phytophthora infestans (strain T30-4) TaxID=403677 RepID=D0MQQ9_PHYIT	0	Uncharacterized protein n=1 Tax=Phytophthora parasitica TaxID=4792 RepID=W2J569_PHYPR	4.78e-156	Uncharacterized protein n=2 Tax=Phytophthora parasitica TaxID=4792 RepID=W2QCH9_PHYPN	1.94e-155	24.4992	24.2044	20.0308	19.7991	1.01614	1.05679	0.529606	0.484453	25.3993	26.0824	24.9882	21.5269	26.9599	22.0662	23.1724	24.6193	20.9658	20.7681	19.7189	18.6704	20.4363	19.18	18.7834	20.7968
PITG_00412	Uncharacterized protein n=1 Tax=Phytophthora infestans (strain T30-4) TaxID=403677 RepID=D0MQR0_PHYIT	0	Uncharacterized protein n=4 Tax=Phytophthora TaxID=4783 RepID=W2GYN9_PHYPR	0	Uncharacterized protein n=1 Tax=Phytophthora parasitica P1569 TaxID=1317065 RepID=V9FCR6_PHYPR	0	12.3723	17.0129	14.1403	16.6367	0.633593	1.3062	0.424989	1.32642	11.2886	13.7276	11.296	13.1771	16.6837	15.9839	14.6601	20.7238	14.4494	14.8344	14.3757	12.9015	17.8537	17.7959	12.6679	18.2293
PITG_00413	Proton-dependent Oligopeptide Transporter (POT) Family n=1 Tax=Phytophthora infestans (strain T30-4) TaxID=403677 RepID=D0MQR1_PHYIT	0	Uncharacterized protein n=1 Tax=Phytophthora parasitica P10297 TaxID=1317064 RepID=W2ZW02_PHYPR	0	Uncharacterized protein n=6 Tax=Phytophthora parasitica TaxID=4792 RepID=W2ZSY9_PHYPR	0	119.11	132.408	93.4644	87.4141	4.22077	2.83668	5.31958	2.96184	127.534	116.934	123.686	108.287	129.722	133.246	126.739	139.925	100.296	100.065	95.6686	77.8284	93.1985	91.7476	81.3947	83.3155
PITG_00414	Uncharacterized protein n=1 Tax=Phytophthora infestans (strain T30-4) TaxID=403677 RepID=D0MQR2_PHYIT	0	Uncharacterized protein n=1 Tax=Phytophthora parasitica P1976 TaxID=1317066 RepID=A0A081ADG9_PHYPR	1.15e-133	Uncharacterized protein n=1 Tax=Phytophthora parasitica P1976 TaxID=1317066 RepID=A0A081ADG9_PHYPR	4.78e-08	4.61978	7.76907	0.363085	0.579027	0.133393	0.802208	0.0801735	0.0620886	4.70358	4.36787	4.44995	4.95772	6.89109	6.64816	7.40885	10.1282	0.141661	0.404574	0.381657	0.52445	0.673724	0.692061	0.436823	0.513501
PITG_00415	Uncharacterized protein n=1 Tax=Phytophthora infestans (strain T30-4) TaxID=403677 RepID=D0MQR3_PHYIT	0	Uncharacterized protein n=1 Tax=Phytophthora parasitica TaxID=4792 RepID=W2J566_PHYPR	0	Uncharacterized protein n=1 Tax=Phytophthora parasitica TaxID=4792 RepID=W2J566_PHYPR	8.97e-20	19.0126	34.8862	4.36437	6.13716	0.67614	1.29001	0.798455	0.429249	20.0238	20.0922	18.7126	17.2215	31.1913	37.2014	35.6255	35.5266	3.54153	6.74289	3.81657	3.35648	7.41096	5.53649	5.82431	5.77688
PITG_00416	Calcium-dependent protein kinase, putative n=1 Tax=Phytophthora infestans (strain T30-4) TaxID=403677 RepID=D0MQR4_PHYIT	0	Uncharacterized protein n=1 Tax=Phytophthora cactorum TaxID=29920 RepID=A0A329S5Z0_9STRA	0	CAMK protein kinase n=1 Tax=Phytophthora parasitica TaxID=4792 RepID=W2LBA3_PHYPR	0	30.8828	35.3775	39.8554	45.484	2.68273	2.94237	2.93088	5.27575	27.4152	25.2089	35.0291	35.8782	31.433	33.6652	32.3152	44.0966	33.007	40.0528	39.0562	47.3054	36.4934	45.7749	39.4597	60.2079
PITG_00417	Patatin like protein n=1 Tax=Phytophthora infestans (strain T30-4) TaxID=403677 RepID=D0MQR5_PHYIT	0	Patatin like protein (Fragment) n=1 Tax=Phytophthora infestans (strain T30-4) TaxID=403677 RepID=D0P3P0_PHYIT	0	Uncharacterized protein n=1 Tax=Phytophthora parasitica P10297 TaxID=1317064 RepID=W2ZTR1_PHYPR	0	17.9165	21.3874	33.1789	32.0994	1.31156	1.43227	0.955513	1.20995	14.3795	17.4715	19.8536	19.9613	19.1016	20.0859	20.8078	25.5542	33.2904	30.4779	34.858	34.0893	28.8578	34.5042	33.1986	31.837
PITG_00418	Uncharacterized protein n=1 Tax=Phytophthora infestans (strain T30-4) TaxID=403677 RepID=D0MQR6_PHYIT	9.31e-177	Uncharacterized protein n=1 Tax=Phytophthora infestans (strain T30-4) TaxID=403677 RepID=D0P3N9_PHYIT	2e-172	Uncharacterized protein n=1 Tax=Phytophthora cactorum TaxID=29920 RepID=A0A329S637_9STRA	1.39e-139	6.64188	6.17393	8.04527	7.48796	0.816003	0.807193	0.659584	0.375543	7.39134	8.23656	6.50378	4.43585	6.16571	4.10206	8.03939	6.38855	9.91628	7.01261	8.01479	7.23742	8.53384	7.51381	6.84356	7.06063
PITG_00419	Uncharacterized protein n=1 Tax=Phytophthora infestans (strain T30-4) TaxID=403677 RepID=D0MQR7_PHYIT	0	Uncharacterized protein n=1 Tax=Phytophthora infestans (strain T30-4) TaxID=403677 RepID=D0P3N8_PHYIT	0	Uncharacterized protein n=1 Tax=Phytophthora parasitica (strain INRA-310) TaxID=761204 RepID=W2QAT3_PHYPN	0	21.9221	19.7291	24.9219	25.073	0.767844	0.870923	1.58426	0.775788	22.9804	21.7146	23.1626	19.8309	20.9151	20.3688	20.4926	17.14	26.774	26.9716	25.6982	20.2438	24.3664	27.287	23.7341	24.9048
PITG_00420	F-box protein, putative n=1 Tax=Phytophthora infestans (strain T30-4) TaxID=403677 RepID=D0MQR8_PHYIT	5.66e-116	Uncharacterized protein n=1 Tax=Phytophthora cactorum TaxID=29920 RepID=A0A329S2B6_9STRA	4.74e-101	Uncharacterized protein n=7 Tax=Phytophthora TaxID=4783 RepID=A0A0W8C1Z8_PHYNI	8.94e-99	9.33071	7.49784	14.6708	11.636	0.730911	0.498006	0.363522	0.408117	8.46645	8.36136	9.01401	11.481	8.46274	8.20411	6.93595	6.38855	15.4411	13.7555	15.0118	14.4748	11.1164	12.4571	10.775	12.1956
PITG_00421	Uncharacterized protein n=1 Tax=Phytophthora infestans (strain T30-4) TaxID=403677 RepID=D0MQR9_PHYIT	0	Uncharacterized protein n=6 Tax=Phytophthora parasitica TaxID=4792 RepID=V9FBM0_PHYPR	0	Uncharacterized protein n=3 Tax=Phytophthora parasitica (strain INRA-310) TaxID=761204 RepID=W2QCG0_PHYPN	0	54.3334	61.0122	49.9171	52.6769	1.02529	1.85052	1.6901	0.855586	54.5615	56.5328	51.5738	54.6654	62.0198	61.248	55.9605	64.8204	54.1145	50.9763	48.216	46.3614	54.2348	53.091	50.2347	53.1473
PITG_00422	Zinc (Zn2 )-Iron (Fe2 ) Permease (ZIP) Family n=2 Tax=Phytophthora infestans (strain T30-4) TaxID=403677 RepID=D0MQS0_PHYIT	0	Zinc (Zn2)-Iron (Fe2) Permease (ZIP) Family n=1 Tax=Phytophthora palmivora var. palmivora TaxID=611791 RepID=A0A2P4YP52_9STRA	2.99e-180	Uncharacterized protein n=1 Tax=Phytophthora parasitica (strain INRA-310) TaxID=761204 RepID=W2PC75_PHYPN	1.11e-163	56.7395	60.1477	59.8869	64.3169	1.2337	1.0174	0.811202	2.41381	54.5615	55.6592	60.2455	56.4919	62.2616	61.248	59.4284	57.6527	59.781	61.0906	57.6302	61.046	68.0461	66.1413	57.2238	65.8564
PITG_00423	Uncharacterized protein n=1 Tax=Phytophthora infestans (strain T30-4) TaxID=403677 RepID=D0MQS1_PHYIT	1.05e-143	Uncharacterized protein n=1 Tax=Phytophthora cactorum TaxID=29920 RepID=A0A329SYZ3_9STRA	1.45e-123	Uncharacterized protein n=4 Tax=Phytophthora TaxID=4783 RepID=A0A081ALJ3_PHYPR	5.89e-117	29.838	32.0347	36.9622	38.6941	1.16652	1.74886	1.82829	0.745488	33.3282	28.4536	28.8677	28.7026	30.345	32.9579	28.3743	36.4615	38.1068	36.007	41.2189	32.5159	39.9743	38.7554	39.4597	36.5869
PITG_00424	Uncharacterized protein n=1 Tax=Phytophthora infestans (strain T30-4) TaxID=403677 RepID=D0MQS2_PHYIT	0	Ankyrin-1 n=1 Tax=Phytophthora nicotianae TaxID=4790 RepID=A0A0W8DLU3_PHYNI	0	Uncharacterized protein n=1 Tax=Phytophthora parasitica TaxID=4792 RepID=W2NJ27_PHYPR	0	14.794	12.8537	28.5418	23.3562	0.794839	0.55295	2.01186	1.40934	16.1266	16.0987	14.0345	12.9162	12.4523	12.3062	14.5024	12.1538	32.0154	26.4321	31.8047	23.9149	26.7244	22.3437	20.0939	24.2629
PITG_00425	Uncharacterized protein n=1 Tax=Phytophthora infestans (strain T30-4) TaxID=403677 RepID=D0MQS3_PHYIT	0	Uncharacterized protein n=1 Tax=Phytophthora sojae (strain P6497) TaxID=1094619 RepID=G4ZQK1_PHYSP	0	NEK protein Kinase n=1 Tax=Phytophthora palmivora var. palmivora TaxID=611791 RepID=A0A2P4YEX9_9STRA	0	10.5932	13.7202	5.00027	5.77141	0.365949	0.757171	0.241564	0.500199	9.94472	10.4829	11.6383	10.3068	13.6613	11.5989	14.8177	14.8027	5.66644	4.72002	4.57988	5.03472	6.96182	5.83309	4.51384	5.77688
PITG_00426	Uncharacterized protein n=1 Tax=Phytophthora infestans (strain T30-4) TaxID=403677 RepID=D0MQS4_PHYIT	0	Uncharacterized protein n=1 Tax=Phytophthora cactorum TaxID=29920 RepID=A0A329SVG5_9STRA	0	Uncharacterized protein n=4 Tax=Phytophthora parasitica TaxID=4792 RepID=W2XKN5_PHYPR	0	27.2713	30.9851	37.0332	42.6745	1.38642	0.167996	1.07883	1.07178	27.4152	27.7048	30.351	23.6144	30.9495	31.402	30.5812	31.0078	37.3985	38.4345	38.4201	33.8795	43.3429	39.5464	43.3911	44.4178
PITG_00427	Molybdenum cofactor synthesis protein, putative n=1 Tax=Phytophthora infestans (strain T30-4) TaxID=403677 RepID=D0MQS5_PHYIT	0	Uncharacterized protein n=1 Tax=Phytophthora parasitica (strain INRA-310) TaxID=761204 RepID=W2Q9X0_PHYPN	1.6e-174	Uncharacterized protein n=1 Tax=Phytophthora parasitica TaxID=4792 RepID=W2NH00_PHYPR	1.77e-173	13.1664	12.1989	15.982	14.9823	0.51389	0.489663	0.846964	1.23772	14.5139	13.3532	12.6653	12.1334	12.815	10.7502	12.4532	12.7771	16.291	16.3178	17.6834	13.6357	15.3834	17.1038	16.0168	11.4254
PITG_00430	Uncharacterized protein n=1 Tax=Phytophthora infestans (strain T30-4) TaxID=403677 RepID=D0MQS6_PHYIT	0	Uncharacterized protein (Fragment) n=1 Tax=Phytophthora sojae (strain P6497) TaxID=1094619 RepID=G4ZPR5_PHYSP	0	Uncharacterized protein n=1 Tax=Phytophthora cactorum TaxID=29920 RepID=A0A329SX96_9STRA	0	34.3762	33.2251	41.1575	43.039	0.569874	0.900439	1.73663	1.39036	33.3282	34.4438	35.9419	33.7908	35.9062	32.1092	32.6305	32.2544	46.3232	39.1088	40.074	39.124	44.3535	45.8738	42.5174	39.4112
PITG_00431	Calcineurin-like phosphoesterase, putative n=1 Tax=Phytophthora infestans (strain T30-4) TaxID=403677 RepID=D0MQS7_PHYIT	0	Tartrate-resistant acid phosphatase type 5 n=1 Tax=Phytophthora nicotianae TaxID=4790 RepID=A0A0W8C8H5_PHYNI	0	Uncharacterized protein n=1 Tax=Phytophthora cactorum TaxID=29920 RepID=A0A329SVS9_9STRA	0	281.996	266.502	172.812	177.841	4.51717	7.87839	1.69756	4.80289	277.377	271.806	291.643	287.156	281.93	269.887	269.714	244.479	173.393	173.157	176.453	168.244	173.372	180.529	167.594	189.867
PITG_00432	Uncharacterized protein n=1 Tax=Phytophthora infestans (strain T30-4) TaxID=403677 RepID=D0MQS8_PHYIT	1.59e-70					0.759613	0.650571	0.4489	0.657863	0.270839	0.0650494	0.0784812	0.147655	0.403164	0.499185	0.570507	1.5656	0.483585	0.707251	0.788176	0.623273	0.424983	0.674289	0.381657	0.31467	0.673724	0.296598	1.01925	0.641876
PITG_00433	Uncharacterized protein n=1 Tax=Phytophthora infestans (strain T30-4) TaxID=403677 RepID=D0MQS9_PHYIT	0	Uncharacterized protein n=2 Tax=Phytophthora nicotianae TaxID=4790 RepID=A0A0W8DVA7_PHYNI	0	Uncharacterized protein n=1 Tax=Phytophthora sojae (strain P6497) TaxID=1094619 RepID=G5AEJ8_PHYSP	0	0.0285261	1e-06	1e-06	1e-06	0.0285251	0	0	0	1e-06	1e-06	0.114101	1e-06	1e-06	1e-06	1e-06	1e-06	1e-06	1e-06	1e-06	1e-06	1e-06	1e-06	1e-06	1e-06
PITG_00436	Uncharacterized protein n=1 Tax=Phytophthora infestans (strain T30-4) TaxID=403677 RepID=D0MQT0_PHYIT	1.11e-110	Uncharacterized protein n=6 Tax=Phytophthora TaxID=4783 RepID=W2NHC5_PHYPR	1.4e-90	Uncharacterized protein n=1 Tax=Phytophthora sojae (strain P6497) TaxID=1094619 RepID=G4ZPR2_PHYSP	1.29e-89	3.16022	5.19641	2.43573	2.02289	0.514309	0.364415	0.608977	0.571337	4.43481	3.4943	2.62433	2.08746	4.83585	6.08236	4.41378	5.45364	3.54153	3.37145	1.78106	1.0489	3.70548	1.68072	1.16486	1.5405
PITG_00437	Uncharacterized protein n=1 Tax=Phytophthora infestans (strain T30-4) TaxID=403677 RepID=D0MQT1_PHYIT	0	Uncharacterized protein n=1 Tax=Phytophthora parasitica CJ01A1 TaxID=1317063 RepID=W2XHX7_PHYPR	0	Uncharacterized protein n=1 Tax=Phytophthora parasitica TaxID=4792 RepID=W2LNR6_PHYPR	0	28.1154	20.6194	31.6708	33.1686	0.833919	1.18404	1.59425	1.62101	27.5495	29.9511	28.8677	26.0933	19.4643	20.5103	23.9605	18.5424	28.0489	35.7373	32.0592	30.8377	35.4828	34.6031	34.2178	28.3709
PITG_00438	Uncharacterized protein n=1 Tax=Phytophthora infestans (strain T30-4) TaxID=403677 RepID=D0MQT2_PHYIT	6.67e-99	Uncharacterized protein n=5 Tax=Phytophthora TaxID=4783 RepID=A0A0W8DW72_PHYNI	1.73e-88	Uncharacterized protein n=3 Tax=Phytophthora parasitica TaxID=4792 RepID=W2LR34_PHYPR	8.02e-88	10.9484	11.4027	4.93506	4.20701	1.33539	0.951471	1.42837	1.10633	11.423	11.7309	13.464	7.17564	11.0016	8.91137	12.4532	13.2445	8.64133	5.39431	3.81657	1.88802	7.41096	3.95464	2.76655	2.69588
PITG_00439	Uncharacterized protein n=1 Tax=Phytophthora infestans (strain T30-4) TaxID=403677 RepID=D0MQT3_PHYIT	0	Uncharacterized protein n=1 Tax=Phytophthora cactorum TaxID=29920 RepID=A0A329SYA0_9STRA	0	Uncharacterized protein n=1 Tax=Phytophthora nicotianae TaxID=4790 RepID=A0A0W8DVJ1_PHYNI	0	10.0013	20.2064	3.62564	6.3338	0.685012	2.08588	0.256493	0.656456	11.9605	8.98534	9.92682	9.13264	19.3434	20.7932	15.2906	25.3984	4.24983	3.77602	3.43491	3.04181	6.96182	7.01948	6.98917	4.36475
PITG_00440	Myotubularin-like protein n=1 Tax=Phytophthora infestans (strain T30-4) TaxID=403677 RepID=D0MQT4_PHYIT	0	Uncharacterized protein n=1 Tax=Phytophthora cactorum TaxID=29920 RepID=A0A329SUW0_9STRA	0	Uncharacterized protein n=1 Tax=Phytophthora sojae (strain P6497) TaxID=1094619 RepID=G4ZPQ7_PHYSP	0	68.4938	94.3174	85.607	103.875	1.77652	4.00824	2.74162	1.80446	65.447	65.3933	71.7698	71.365	91.5185	90.1038	89.3791	106.268	91.9381	86.309	85.6183	78.5627	106.673	107.171	101.78	99.8758
PITG_00441	Uncharacterized protein n=1 Tax=Phytophthora infestans (strain T30-4) TaxID=403677 RepID=D0MQT5_PHYIT	0	Uncharacterized protein n=1 Tax=Phytophthora cactorum TaxID=29920 RepID=A0A329SVJ0_9STRA	0	Uncharacterized protein n=2 Tax=Phytophthora parasitica TaxID=4792 RepID=W2JHQ8_PHYPR	0	20.0983	25.6602	21.6614	26.8402	0.0750315	1.3473	1.38613	0.840002	20.0238	19.9674	20.31	20.0918	22.0031	25.3196	27.2709	28.0473	24.7907	23.1956	19.4645	19.1949	26.3875	29.1654	26.6462	25.1615
PITG_00442	Cytochrome c heme lyase n=1 Tax=Phytophthora infestans (strain T30-4) TaxID=403677 RepID=D0MQT6_PHYIT	0	Cytochrome c heme lyase n=1 Tax=Phytophthora cactorum TaxID=29920 RepID=A0A329SV53_9STRA	0	Cytochrome c heme lyase n=3 Tax=Phytophthora TaxID=4783 RepID=A0A0W8C8P6_PHYNI	0	34.4655	29.9064	49.939	43.7656	1.60502	0.9711	1.90981	1.70501	34.8065	38.6869	33.3176	31.051	29.136	28.29	29.4778	32.7218	45.8982	54.078	52.1598	47.6201	48.5081	40.535	42.3718	43.6475
PITG_00443	40S ribosomal protein S6 n=1 Tax=Phytophthora infestans (strain T30-4) TaxID=403677 RepID=D0MQT7_PHYIT	1.03e-175	40S ribosomal protein S6 n=1 Tax=Phytophthora sojae (strain P6497) TaxID=1094619 RepID=G4ZPQ4_PHYSP	5.9e-174	40S ribosomal protein S6 n=6 Tax=Phytophthora TaxID=4783 RepID=A0A081ADD3_PHYPR	1.13e-173	1152.3	997.881	1587.07	1212.43	38.5873	14.478	53.1355	31.2647	1143.1	1263.69	1092.41	1110.01	1023.75	981.948	1020.69	965.138	1427.8	1634.07	1644.56	1641.84	1263.12	1141.7	1266.93	1177.97
PITG_00444	Uncharacterized protein n=1 Tax=Phytophthora infestans (strain T30-4) TaxID=403677 RepID=D0MQT8_PHYIT	0	Uncharacterized protein n=1 Tax=Phytophthora parasitica P1569 TaxID=1317065 RepID=V9FNH2_PHYPR	0	Uncharacterized protein n=1 Tax=Phytophthora cactorum TaxID=29920 RepID=A0A329SYC7_9STRA	0	170.695	195.438	102.283	117.821	4.13519	4.64827	4.69174	4.08365	172.017	164.107	181.878	164.779	191.983	208.356	186.482	194.929	112.196	103.166	104.192	89.5761	121.607	127.043	114.156	108.477
PITG_00445	Uncharacterized protein n=1 Tax=Phytophthora infestans (strain T30-4) TaxID=403677 RepID=D0MQT9_PHYIT	0	Uncharacterized protein n=1 Tax=Phytophthora nicotianae TaxID=4790 RepID=A0A0W8C8K6_PHYNI	5.47e-136	Uncharacterized protein n=1 Tax=Phytophthora sojae (strain P6497) TaxID=1094619 RepID=G4ZPQ1_PHYSP	1.65e-115	1.23708	2.47954	1.54944	4.26981	0.217173	0.217346	0.384666	0.609383	1.0751	1.24796	0.79871	1.82653	2.41793	3.11191	2.20689	2.18145	2.40824	1.88801	1.27219	0.629341	6.06352	3.36144	3.93141	3.72288
PITG_00446	Uncharacterized protein n=1 Tax=Phytophthora infestans (strain T30-4) TaxID=403677 RepID=D0MQU0_PHYIT	2.93e-177	Uncharacterized protein n=1 Tax=Phytophthora cactorum TaxID=29920 RepID=A0A329SUH8_9STRA	4.16e-147	Uncharacterized protein n=1 Tax=Phytophthora parasitica TaxID=4792 RepID=W2LNJ0_PHYPR	4.9e-143	2.32808	4.60525	0.08616	0.211427	0.228412	0.321038	0.0520418	0.096862	1.88143	2.24633	2.96664	2.21793	4.23137	5.09221	5.20196	3.89546	1e-06	0.134858	1e-06	0.20978	0.112287	0.296598	0.436823	1e-06
PITG_00447	Uncharacterized protein n=1 Tax=Phytophthora infestans (strain T30-4) TaxID=403677 RepID=D0MQU1_PHYIT	0	Uncharacterized protein n=1 Tax=Phytophthora cactorum TaxID=29920 RepID=A0A329SXI3_9STRA	0	Uncharacterized protein n=5 Tax=Phytophthora TaxID=4783 RepID=W2HBA1_PHYPR	0	10.3467	15.2502	2.84405	3.68712	0.497274	0.867095	0.417261	0.33843	10.0791	11.4813	9.12811	10.6982	17.4091	14.4279	15.7635	13.4004	3.39987	1.88801	2.41716	3.67115	3.5932	4.15237	2.76655	4.23638
PITG_00448	tRNA (Cytosine-5-)-methyltransferase NSUN2, putative n=1 Tax=Phytophthora infestans (strain T30-4) TaxID=403677 RepID=D0MQU2_PHYIT	0	tRNA (Cytosine(34)-C(5))-methyltransferase n=1 Tax=Phytophthora cactorum TaxID=29920 RepID=A0A329SVI5_9STRA	0	tRNA (Cytosine(34)-C(5))-methyltransferase n=2 Tax=Phytophthora TaxID=4783 RepID=A0A0W8DVZ2_PHYNI	0	55.2495	50.1223	90.6756	77.3458	6.43031	2.97029	4.98319	5.01379	62.4904	57.2815	64.6955	36.5306	54.1616	50.4977	54.2265	41.6035	96.1879	89.6805	99.7396	77.0942	87.921	82.553	73.8231	65.0862
PITG_00449	Uncharacterized protein n=1 Tax=Phytophthora infestans (strain T30-4) TaxID=403677 RepID=D0MQU3_PHYIT	0	Uncharacterized protein n=1 Tax=Phytophthora parasitica TaxID=4792 RepID=W2NX32_PHYPR	0	Uncharacterized protein n=1 Tax=Phytophthora parasitica P1569 TaxID=1317065 RepID=V9FMA4_PHYPR	0	20.1269	28.6087	10.4699	13.2387	0.388425	1.49118	0.79627	0.721707	19.6207	19.3434	20.5383	21.0051	30.345	27.8657	24.7487	31.4753	10.6246	10.9235	8.26923	12.0624	13.1376	11.4684	14.9976	13.351
PITG_00450	Uncharacterized protein n=1 Tax=Phytophthora infestans (strain T30-4) TaxID=403677 RepID=D0MQU4_PHYIT	0	DENN domain-containing protein 5A n=2 Tax=Phytophthora nicotianae TaxID=4790 RepID=A0A0W8C8M0_PHYNI	0	DENN domain-containing protein 5A n=1 Tax=Phytophthora nicotianae TaxID=4790 RepID=A0A0W8DVE0_PHYNI	0	132.35	143.744	134.595	154.416	3.83367	4.17231	6.64452	4.35222	137.076	128.54	140.231	123.552	140.602	133.812	147.546	153.013	149.027	141.601	128.491	119.26	161.469	161.942	149.83	144.422
PITG_00451	2-oxoisovalerate dehydrogenase subunit beta, mitochondrial n=1 Tax=Phytophthora infestans (strain T30-4) TaxID=403677 RepID=D0MQU5_PHYIT	0	2-oxoisovalerate dehydrogenase subunit beta n=13 Tax=Phytophthora TaxID=4783 RepID=A0A0W8DVH5_PHYNI	0	2-oxoisovalerate dehydrogenase subunit beta n=1 Tax=Phytophthora cactorum TaxID=29920 RepID=A0A329SYD7_9STRA	0	95.8885	126.586	54.6337	49.4327	1.38385	5.1264	3.26688	3.60062	97.7001	98.3395	95.2747	92.2396	119.687	126.315	119.172	141.171	60.206	58.9329	53.5592	45.837	57.3788	52.3001	47.6137	40.4382
PITG_00452	Xylulose kinase, putative n=1 Tax=Phytophthora infestans (strain T30-4) TaxID=403677 RepID=D0MQU6_PHYIT	0	Xylulose kinase n=1 Tax=Phytophthora cactorum TaxID=29920 RepID=A0A329SVX7_9STRA	0	Uncharacterized protein n=1 Tax=Phytophthora parasitica P10297 TaxID=1317064 RepID=W2ZTM1_PHYPR	0	61.8781	80.2256	62.7462	69.5344	1.35527	4.12482	1.82495	1.22112	63.1624	58.9039	60.4737	64.9722	72.0542	91.5183	77.0836	80.2464	60.0643	67.2941	59.5384	64.0878	71.6393	66.0424	70.6197	69.8361
PITG_00453	Dihydrolipoamide acetyltransferase component of pyruvate dehydrogenase complex n=1 Tax=Phytophthora infestans (strain T30-4) TaxID=403677 RepID=D0MQU7_PHYIT	0	Dihydrolipoamide acetyltransferase component of pyruvate dehydrogenase complex n=4 Tax=Phytophthora TaxID=4783 RepID=A0A0W8C8I7_PHYNI	0	Dihydrolipoamide acetyltransferase component of pyruvate dehydrogenase complex n=1 Tax=Phytophthora parasitica P10297 TaxID=1317064 RepID=W2ZVV4_PHYPR	0	137.586	149.143	82.9184	58.6386	4.38925	3.98644	5.82486	3.82965	137.882	145.388	141.828	125.248	153.901	157.01	139.192	146.469	91.3714	83.0724	90.8343	66.3954	66.811	58.6275	60.7184	48.3974
PITG_00454	RCC1 and BTB domain-containing protein, putative n=1 Tax=Phytophthora infestans (strain T30-4) TaxID=403677 RepID=D0MQU8_PHYIT	0	Uncharacterized protein n=1 Tax=Phytophthora cactorum TaxID=29920 RepID=A0A329SUB5_9STRA	0	Uncharacterized protein n=1 Tax=Phytophthora megakarya TaxID=4795 RepID=A0A225WV68_9STRA	0	45.7098	46.0689	26.1436	42.8189	2.63522	2.5373	1.15076	0.776486	48.5141	48.7954	47.6944	37.8352	47.9958	49.0832	48.7093	38.4871	26.0656	28.5899	26.8432	23.0758	40.9849	42.2157	44.556	43.5192
PITG_00455	Uncharacterized protein n=1 Tax=Phytophthora infestans (strain T30-4) TaxID=403677 RepID=D0MQU9_PHYIT	0	Uncharacterized protein n=1 Tax=Phytophthora cactorum TaxID=29920 RepID=A0A329SXF1_9STRA	0	Uncharacterized protein n=7 Tax=Phytophthora TaxID=4783 RepID=A0A0W8DVJ6_PHYNI	0	300.526	252.001	155.46	206.527	11.7071	4.88448	4.61971	8.32263	311.377	305.876	318.571	266.282	263.917	255.883	245.596	242.609	157.386	166.549	153.68	144.224	229.066	208.212	190.746	198.083
PITG_00456	Uncharacterized protein n=1 Tax=Phytophthora infestans (strain T30-4) TaxID=403677 RepID=D0MQV0_PHYIT	3.47e-130	Aardvark protein n=1 Tax=Phytophthora nicotianae TaxID=4790 RepID=A0A0W8C8J2_PHYNI	1.66e-121	Uncharacterized protein n=5 Tax=Phytophthora parasitica TaxID=4792 RepID=W2NWZ8_PHYPR	2.39e-120	13.0482	13.0308	10.8665	11.6225	0.915919	0.573069	0.696955	0.862067	15.589	12.6044	12.7794	11.2201	11.9687	14.2865	13.7143	12.1538	11.7579	11.1932	11.7041	8.81077	13.6991	12.2594	10.775	9.75651
PITG_00457	Uncharacterized protein n=1 Tax=Phytophthora infestans (strain T30-4) TaxID=403677 RepID=D0MQV1_PHYIT	1.03e-134	Uncharacterized protein n=1 Tax=Phytophthora cactorum TaxID=29920 RepID=A0A329SU81_9STRA	2.98e-129	Uncharacterized protein n=2 Tax=Phytophthora parasitica TaxID=4792 RepID=W2LQQ3_PHYPR	4.79e-129	193.899	165.494	206.963	167.175	1.88771	6.35823	3.90384	1.24335	189.756	192.81	194.201	198.831	181.949	166.204	162.679	151.144	202.15	212.401	198.589	214.71	169.554	167.874	167.594	163.678
PITG_00458	Dihydrolipoyllysine-residue acetyltransferase component of pyruvate dehydrogenase complex, putative n=1 Tax=Phytophthora infestans (strain T30-4) TaxID=403677 RepID=D0MQV2_PHYIT	7.82e-177	Uncharacterized protein n=4 Tax=Phytophthora parasitica TaxID=4792 RepID=W2LNE7_PHYPR	6.89e-139	Uncharacterized protein n=2 Tax=Phytophthora parasitica TaxID=4792 RepID=V9FP73_PHYPR	2.57e-137	89.1782	66.1682	96.1843	67.0151	3.30078	2.83272	3.39974	1.88132	98.7752	83.988	87.9722	85.9773	71.6915	66.7645	67.9407	58.276	87.8299	101.548	101.902	93.4571	69.3936	70.5903	65.8147	62.2619
PITG_00459	Coatomer subunit zeta-1, putative n=1 Tax=Phytophthora infestans (strain T30-4) TaxID=403677 RepID=D0MQV3_PHYIT	7.08e-130	Uncharacterized protein n=1 Tax=Phytophthora cactorum TaxID=29920 RepID=A0A329SUF6_9STRA	2.95e-128	Uncharacterized protein n=7 Tax=Phytophthora TaxID=4783 RepID=W2JHE0_PHYPR	5.77e-128	73.3805	69.0074	74.425	68.3133	2.17692	1.35859	1.06814	1.42928	68.1347	78.7465	72.7967	73.8439	70.8453	65.0671	70.7782	69.3391	74.0888	71.6095	76.5858	75.416	64.9021	67.0311	70.3285	70.9914
PITG_00460	Phosphatidylinositol-4-phosphate-5-kinase (Pi-PIPKD5) n=1 Tax=Phytophthora infestans (strain T30-4) TaxID=403677 RepID=D0MQV4_PHYIT	0	Coatomer subunit zeta-1 n=1 Tax=Phytophthora nicotianae TaxID=4790 RepID=A0A0W8C8R4_PHYNI	0	Uncharacterized protein n=1 Tax=Phytophthora nicotianae TaxID=4790 RepID=A0A0W8DLT8_PHYNI	0	115.896	115.811	116.103	112.825	2.93404	5.63472	3.52257	3.85452	115.171	117.808	122.317	108.287	125.128	116.696	121.694	99.7237	118.995	121.777	117.805	105.834	121.607	115.871	110.225	103.599
PITG_00461	Mitochondrial Carrier (MC) Family n=1 Tax=Phytophthora infestans (strain T30-4) TaxID=403677 RepID=D0MQV5_PHYIT	0	Uncharacterized protein n=1 Tax=Phytophthora cactorum TaxID=29920 RepID=A0A329SYA7_9STRA	0	Uncharacterized protein n=7 Tax=Phytophthora TaxID=4783 RepID=W2LNE2_PHYPR	0	156.741	130.085	175.804	172.154	4.86392	5.57972	10.1108	3.06656	153.471	147.26	155.977	170.258	136.25	129.427	139.98	114.682	153.702	175.99	170.982	202.543	165.399	179.54	169.342	174.333
PITG_00462	Pseudouridylate synthase, putative n=1 Tax=Phytophthora infestans (strain T30-4) TaxID=403677 RepID=D0MQV6_PHYIT	0	Uncharacterized protein n=1 Tax=Phytophthora cactorum TaxID=29920 RepID=A0A329SV24_9STRA	0	Uncharacterized protein n=1 Tax=Phytophthora sojae (strain P6497) TaxID=1094619 RepID=G4ZPN6_PHYSP	0	19.8003	18.3735	21.7815	21.8914	1.07975	1.37021	0.930858	0.700931	21.3677	21.5898	19.2831	16.9606	16.5628	18.8129	22.0689	16.0493	23.7991	20.4984	22.8994	19.9291	21.5592	22.146	20.2395	23.621
PITG_00463	Uncharacterized protein n=1 Tax=Phytophthora infestans (strain T30-4) TaxID=403677 RepID=D0MQV7_PHYIT	0	Uncharacterized protein n=1 Tax=Phytophthora parasitica (strain INRA-310) TaxID=761204 RepID=W2QMP1_PHYPN	0	Uncharacterized protein n=1 Tax=Phytophthora nicotianae TaxID=4790 RepID=A0A0W8C8S4_PHYNI	0	2.60417	2.80554	4.88367	5.49717	0.263692	0.316335	0.710396	0.147318	3.22531	2.49593	2.73843	1.95699	2.90151	2.68755	2.04926	3.58382	6.23309	3.5063	3.81657	5.97874	5.27751	5.93195	5.38748	5.39176
PITG_00464	Ser/thr kinase n=1 Tax=Phytophthora infestans (strain T30-4) TaxID=403677 RepID=D0MQV8_PHYIT	0	CAMKK protein kinase n=1 Tax=Phytophthora parasitica P10297 TaxID=1317064 RepID=W2ZSK7_PHYPR	0	CAMKK protein kinase n=1 Tax=Phytophthora parasitica (strain INRA-310) TaxID=761204 RepID=W2QLW0_PHYPN	0	14.5227	15.2331	15.227	13.7864	0.667889	0.582144	1.27819	1.26228	15.0515	15.2252	15.2896	12.5248	16.6837	15.4181	13.8719	14.9585	16.9993	17.1269	15.139	11.6428	15.2711	15.9174	13.6871	10.27
PITG_00465	Uncharacterized protein n=1 Tax=Phytophthora infestans (strain T30-4) TaxID=403677 RepID=D0MQV9_PHYIT	0	Uncharacterized protein n=5 Tax=Phytophthora parasitica TaxID=4792 RepID=W2HDB4_PHYPR	0	Uncharacterized protein n=1 Tax=Phytophthora sojae (strain P6497) TaxID=1094619 RepID=G4ZPM8_PHYSP	0	19.4298	14.6318	17.4566	16.6576	0.60308	1.11476	0.484587	0.888108	20.2926	17.9707	20.5383	18.9176	17.8927	14.145	13.5566	12.9329	17.566	18.7452	17.0473	16.4677	19.3134	15.8185	15.58	15.9185
PITG_00466	Uncharacterized protein n=1 Tax=Phytophthora infestans (strain T30-4) TaxID=403677 RepID=D0MQW0_PHYIT	0	Uncharacterized protein n=6 Tax=Phytophthora parasitica TaxID=4792 RepID=W2QMN7_PHYPN	0	Uncharacterized protein n=6 Tax=Phytophthora parasitica TaxID=4792 RepID=W2JJS7_PHYPR	0	45.1853	49.7412	39.9027	40.9537	0.498032	0.721419	2.27816	0.957452	45.8263	45.5507	43.7008	45.6632	51.1392	50.3563	47.7634	49.706	44.7649	41.4014	39.5651	33.8795	42.7815	41.4248	41.3526	38.2558
PITG_00467	Uncharacterized protein n=1 Tax=Phytophthora infestans (strain T30-4) TaxID=403677 RepID=D0MQW1_PHYIT	6.9e-161	Uncharacterized protein n=1 Tax=Phytophthora cactorum TaxID=29920 RepID=A0A329SUV0_9STRA	2.72e-152	Uncharacterized protein n=4 Tax=Phytophthora TaxID=4783 RepID=W2HB31_PHYPR	5.58e-146	8.83545	8.35507	5.1537	3.59822	1.20248	0.929867	0.283902	0.170519	7.52573	6.11502	10.6114	11.0896	7.01199	6.50671	9.77338	10.1282	5.52478	4.85488	5.72485	4.51027	3.93006	3.26257	3.34898	3.85125
PITG_00468	Uncharacterized protein n=1 Tax=Phytophthora infestans (strain T30-4) TaxID=403677 RepID=D0MQW2_PHYIT	2.21e-152	Uncharacterized protein n=1 Tax=Phytophthora parasitica TaxID=4792 RepID=W2LNN9_PHYPR	1.22e-116	Uncharacterized protein n=3 Tax=Phytophthora parasitica TaxID=4792 RepID=W2NU77_PHYPR	1.31e-116	34.0574	28.5117	26.3492	24.5968	1.13743	1.51159	1.83882	0.997269	34.9409	31.9479	36.8547	32.4861	31.433	24.6123	30.2659	27.7356	29.4655	21.0378	27.0976	27.7959	27.2858	22.838	24.8989	23.3643
PITG_00469	Uncharacterized protein n=1 Tax=Phytophthora infestans (strain T30-4) TaxID=403677 RepID=D0MQW3_PHYIT	0	Uncharacterized protein n=1 Tax=Phytophthora cactorum TaxID=29920 RepID=A0A329SUH0_9STRA	0	Uncharacterized protein n=5 Tax=Phytophthora parasitica TaxID=4792 RepID=W2LNC2_PHYPR	0	67.0373	51.1656	161.153	102.202	4.8507	1.98451	7.29052	5.64001	80.7672	60.651	66.9775	59.7535	55.7332	46.1128	52.0196	50.7967	169.852	155.896	175.689	143.175	117.116	103.809	97.1203	90.7612
PITG_00470	Uncharacterized protein n=1 Tax=Phytophthora infestans (strain T30-4) TaxID=403677 RepID=D0MQW4_PHYIT	0	Uncharacterized protein n=1 Tax=Phytophthora cactorum TaxID=29920 RepID=A0A329SXH5_9STRA	0	Uncharacterized protein n=4 Tax=Phytophthora parasitica TaxID=4792 RepID=W2JHD9_PHYPR	0	5.48482	17.3754	0.392919	0.76776	0.132661	2.29291	0.0852543	0.230733	5.6443	5.61584	5.59097	5.08818	13.6613	15.1352	16.7093	23.996	0.283322	0.404574	0.254438	0.629341	1.34745	0.593195	0.873646	0.25675
PITG_00471	Pyridoxal biosynthesis lyase pdxS n=1 Tax=Phytophthora infestans (strain T30-4) TaxID=403677 RepID=D0MQW5_PHYIT	0	Pyridoxal biosynthesis lyase PdxS n=7 Tax=Phytophthora TaxID=4783 RepID=A0A0W8C8H9_PHYNI	0	Pyridoxal biosynthesis lyase pdxS n=1 Tax=Phytophthora parasitica TaxID=4792 RepID=W2NU71_PHYPR	0	100.009	81.9904	2399.6	2929.75	9.13303	4.50291	63.6945	264.982	114.767	109.322	102.235	73.7134	87.6498	69.5935	89.5368	81.1813	2438.55	2210.46	2482.17	2467.22	3310.68	3084.81	3176.43	2147.07
PITG_00472	Pre-mRNA-splicing factor syf2 n=1 Tax=Phytophthora infestans (strain T30-4) TaxID=403677 RepID=D0MQW6_PHYIT	2.98e-157	Uncharacterized protein n=1 Tax=Phytophthora parasitica P10297 TaxID=1317064 RepID=W2ZVQ8_PHYPR	2.99e-128	Uncharacterized protein n=5 Tax=Phytophthora parasitica TaxID=4792 RepID=W2NUH8_PHYPR	2.22e-127	30.5925	30.838	31.2374	29.5996	1.49077	1.73236	1.83738	0.667045	28.759	34.4438	31.3779	27.7893	31.6748	30.9776	34.5221	26.1775	31.7321	35.063	31.9319	26.2225	29.4193	31.5382	28.6847	28.756
PITG_00473	Tetratricopeptide repeat protein, putative n=1 Tax=Phytophthora infestans (strain T30-4) TaxID=403677 RepID=D0MQW7_PHYIT	0	Uncharacterized protein n=3 Tax=Phytophthora parasitica TaxID=4792 RepID=W2ZSN6_PHYPR	0	Uncharacterized protein n=4 Tax=Phytophthora TaxID=4783 RepID=W2HBD9_PHYPR	0	35.9048	31.6955	67.2265	50.9499	1.52883	1.87697	2.08131	3.49078	39.3757	36.5653	35.7137	31.9642	34.5764	30.4118	34.8374	26.9566	70.1223	68.9124	68.8254	61.046	58.8386	54.3762	47.3225	43.2624
PITG_00474	Histone-lysine N-methyltransferase n=1 Tax=Phytophthora infestans (strain T30-4) TaxID=403677 RepID=D0MQW8_PHYIT	0	Histone-lysine N-methyltransferase n=1 Tax=Phytophthora parasitica TaxID=4792 RepID=W2NW12_PHYPR	0	Histone-lysine N-methyltransferase n=1 Tax=Phytophthora parasitica P1569 TaxID=1317065 RepID=V9FN87_PHYPR	0	53.3932	37.8002	47.8098	51.8801	2.63643	1.65654	3.5195	3.20659	59.2651	49.669	56.3661	48.2725	40.7421	36.9185	40.0393	33.5009	51.7063	50.0323	52.1598	37.3409	59.7369	53.5853	49.6522	44.5462
PITG_00475	Uncharacterized protein n=1 Tax=Phytophthora infestans (strain T30-4) TaxID=403677 RepID=D0MQW9_PHYIT	8.52e-131	Uncharacterized protein n=1 Tax=Phytophthora palmivora var. palmivora TaxID=611791 RepID=A0A2P4Y3D3_9STRA	2.6e-119	Uncharacterized protein n=1 Tax=Phytophthora cactorum TaxID=29920 RepID=A0A329RW33_9STRA	3.75e-118	12.1723	14.3079	15.6592	13.7493	0.0740378	0.715409	1.01385	0.951472	12.0949	12.1052	12.0947	12.3943	14.024	16.4082	13.399	13.4004	14.5911	18.6104	14.1213	15.314	14.7096	15.8185	11.503	12.9659
PITG_00476	Uncharacterized protein n=1 Tax=Phytophthora infestans (strain T30-4) TaxID=403677 RepID=D0MQX0_PHYIT	0	Uncharacterized protein n=2 Tax=Phytophthora parasitica TaxID=4792 RepID=A0A081AR25_PHYPR	0	Uncharacterized protein n=1 Tax=Phytophthora parasitica TaxID=4792 RepID=W2JJQ1_PHYPR	0	46.4604	62.6392	46.313	54.075	0.751081	1.67018	1.06684	3.11533	48.3797	46.549	44.7277	46.1851	61.0527	66.7645	63.6846	59.0551	46.6065	46.3911	48.7248	43.5294	59.7369	58.7263	51.1083	46.7285
PITG_00477	Ser/thr kinase n=1 Tax=Phytophthora infestans (strain T30-4) TaxID=403677 RepID=D0MQX1_PHYIT	0	WEE protein kinase n=4 Tax=Phytophthora parasitica TaxID=4792 RepID=W2NTY9_PHYPR	0	WEE protein kinase n=2 Tax=Phytophthora parasitica TaxID=4792 RepID=W2LNG3_PHYPR	0	21.2109	21.6958	24.1907	29.3956	1.39793	1.90677	0.64399	1.90069	24.0555	18.969	23.1626	18.6567	25.1464	17.2569	24.5911	19.7889	24.9324	25.623	23.0266	23.1807	34.1354	29.8575	28.6847	24.9048
PITG_00478	Uncharacterized protein n=1 Tax=Phytophthora infestans (strain T30-4) TaxID=403677 RepID=D0MQX2_PHYIT	0	Uncharacterized protein n=1 Tax=Phytophthora parasitica TaxID=4792 RepID=W2NUF7_PHYPR	0	Uncharacterized protein n=1 Tax=Phytophthora parasitica (strain INRA-310) TaxID=761204 RepID=W2QJZ2_PHYPN	0	24.6644	46.1892	1.56125	1.77616	1.10771	0.876512	0.366833	0.0499756	24.0555	26.4568	26.3574	21.7879	45.3361	44.1325	47.7634	47.5246	2.12492	1.61829	0.508876	1.99291	1.90888	1.77959	1.74729	1.66888
PITG_00479	Uncharacterized protein n=1 Tax=Phytophthora infestans (strain T30-4) TaxID=403677 RepID=D0MQX3_PHYIT	0	Uncharacterized protein n=7 Tax=Phytophthora TaxID=4783 RepID=A0A081AR19_PHYPR	0	Uncharacterized protein n=1 Tax=Phytophthora cactorum TaxID=29920 RepID=A0A329RVJ3_9STRA	0	102.631	122.11	129.132	146.805	2.32777	6.26063	0.69428	3.33982	103.344	95.8436	105.658	105.678	112.313	123.486	113.34	139.301	130.47	128.52	127.473	130.064	145.861	145.036	140.22	156.104
PITG_00480	Uncharacterized protein n=1 Tax=Phytophthora infestans (strain T30-4) TaxID=403677 RepID=D0MQX4_PHYIT	1.6e-159	Uncharacterized protein n=1 Tax=Phytophthora cactorum TaxID=29920 RepID=A0A329RVJ1_9STRA	1.67e-65	Uncharacterized protein n=1 Tax=Phytophthora parasitica (strain INRA-310) TaxID=761204 RepID=W2QK05_PHYPN	4.2e-64	1.6186	2.73522	0.22421	0.30302	0.182118	0.155413	0.0694678	0.082079	1.0751	1.74715	1.82562	1.82653	2.65972	3.11191	2.36453	2.80473	0.424983	0.134858	0.127219	0.20978	0.449149	0.197732	0.436823	0.128375
PITG_00481	Phospholipid-transporting ATPase n=1 Tax=Phytophthora infestans (strain T30-4) TaxID=403677 RepID=D0MQX5_PHYIT	0	Phospholipid-transporting ATPase n=2 Tax=Phytophthora cactorum TaxID=29920 RepID=A0A329RYZ1_9STRA	0	Phospholipid-transporting ATPase n=1 Tax=Phytophthora parasitica P10297 TaxID=1317064 RepID=W2ZVP0_PHYPR	0	101.789	106.698	130.236	133.662	2.45416	4.08619	3.06916	3.80074	98.3721	102.583	97.7849	108.417	103.487	99.581	105.3	118.422	138.403	123.53	129.891	129.12	130.702	139.895	139.783	124.267
PITG_00482	Uncharacterized protein n=1 Tax=Phytophthora infestans (strain T30-4) TaxID=403677 RepID=D0MQX6_PHYIT	0	Uncharacterized protein n=2 Tax=Phytophthora parasitica TaxID=4792 RepID=W2ZSL6_PHYPR	0	SWR1 complex bromodomain subunit bdf1 n=1 Tax=Phytophthora nicotianae TaxID=4790 RepID=A0A0W8DMK3_PHYNI	0	85.9885	81.0591	150.176	148.189	2.8385	2.02528	2.00257	1.32466	86.6803	89.6038	89.9119	77.7579	83.4185	80.9095	84.4924	75.416	146.478	146.995	153.044	154.188	146.984	152.155	146.627	146.99
PITG_00483	Pumilio-like mating protein M90 n=2 Tax=Phytophthora infestans TaxID=4787 RepID=D0MQX7_PHYIT	0	Uncharacterized protein n=1 Tax=Phytophthora cactorum TaxID=29920 RepID=A0A329SPI6_9STRA	0	Pumilio 1 n=7 Tax=Phytophthora TaxID=4783 RepID=A0A0W8C8Q2_PHYNI	0	78.2959	198.478	28.9906	55.3604	7.17628	24.8797	1.83169	1.82003	61.8185	81.9912	73.4813	95.8927	165.144	194.636	164.098	270.033	26.0656	28.8596	26.8432	34.1942	51.4276	54.4751	55.3309	60.2079
PITG_00484	Uncharacterized protein n=1 Tax=Phytophthora infestans (strain T30-4) TaxID=403677 RepID=D0MQX8_PHYIT	0	Uncharacterized protein n=7 Tax=Phytophthora TaxID=4783 RepID=W2NUE5_PHYPR	0	Uncharacterized protein n=1 Tax=Phytophthora nicotianae TaxID=4790 RepID=A0A0W8DM03_PHYNI	0	9.77184	8.44006	9.38981	9.5581	1.82068	0.725099	0.379525	1.03748	10.751	12.6044	11.296	4.43585	10.3971	7.21396	8.66993	7.47927	9.91628	10.1143	9.03254	8.4961	12.0147	9.98546	6.98917	9.24301
PITG_00485	Uncharacterized protein n=1 Tax=Phytophthora infestans (strain T30-4) TaxID=403677 RepID=D0MQX9_PHYIT	2.22e-82	Uncharacterized protein n=1 Tax=Phytophthora megakarya TaxID=4795 RepID=A0A225X3H6_9STRA	4.72e-64	Uncharacterized protein n=1 Tax=Phytophthora sojae (strain P6497) TaxID=1094619 RepID=G4ZPG4_PHYSP	9.6e-63	41.9404	39.1846	65.6841	78.7048	1.99584	2.15743	10.1818	4.7771	42.4666	40.1844	37.8817	47.2288	37.8406	40.5962	34.0492	44.2524	64.3141	37.6253	77.0947	83.7023	88.3701	66.0424	82.9964	77.4102
PITG_00486	Uncharacterized protein n=1 Tax=Phytophthora infestans (strain T30-4) TaxID=403677 RepID=D0MQY0_PHYIT	0	Uncharacterized protein n=1 Tax=Phytophthora parasitica P1569 TaxID=1317065 RepID=V9FLS4_PHYPR	1.12e-91	Uncharacterized protein n=1 Tax=Phytophthora parasitica P1569 TaxID=1317065 RepID=V9F501_PHYPR	2.47e-89	0.0326173	1e-06	1e-06	1e-06	0.0326163	0	0	0	1e-06	1e-06	1e-06	0.130466	1e-06	1e-06	1e-06	1e-06	1e-06	1e-06	1e-06	1e-06	1e-06	1e-06	1e-06	1e-06
PITG_00488	Uncharacterized protein n=1 Tax=Phytophthora infestans (strain T30-4) TaxID=403677 RepID=D0MQY1_PHYIT	8e-58	2-isopropylmalate synthase n=8 Tax=Phytophthora TaxID=4783 RepID=A0A0W8DME2_PHYNI	2.43e-57	Uncharacterized protein n=1 Tax=Hyaloperonospora arabidopsidis (strain Emoy2) TaxID=559515 RepID=M4B440_HYAAE	2e-52	208.172	157.434	227.747	170.416	6.55917	7.30707	4.40385	4.2499	212.064	218.893	212.685	189.046	164.54	159.556	169.3	136.341	217.733	227.91	226.195	239.149	161.02	173.312	180.699	166.631
PITG_00489	Uncharacterized protein n=1 Tax=Phytophthora infestans (strain T30-4) TaxID=403677 RepID=D0MQY2_PHYIT	0	Uncharacterized protein n=1 Tax=Phytophthora cactorum TaxID=29920 RepID=A0A329SPN1_9STRA	0	Acyl-CoA-binding domain-containing protein 2 n=1 Tax=Phytophthora nicotianae TaxID=4790 RepID=A0A0W8DLT4_PHYNI	0	11.2629	15.8223	8.56673	9.61066	0.532081	0.646955	0.858829	0.95359	11.8261	11.2317	12.2088	9.78497	17.6509	15.701	15.2906	14.6469	11.0496	8.22633	7.12426	7.86676	9.88129	10.6775	6.84356	11.0403
PITG_00490	Protein phosphatase 2C, putative n=1 Tax=Phytophthora infestans (strain T30-4) TaxID=403677 RepID=D0MQY3_PHYIT	0	Uncharacterized protein n=4 Tax=Phytophthora TaxID=4783 RepID=W2NX84_PHYPR	0	Uncharacterized protein n=3 Tax=Phytophthora parasitica TaxID=4792 RepID=A0A081AR05_PHYPR	0	67.089	71.1649	61.8191	55.8007	1.45016	1.61197	3.15479	2.23497	69.8818	68.8876	63.4404	66.1464	72.7796	72.2811	66.3644	73.2346	53.5479	64.8666	60.6834	68.1786	55.1331	51.1137	61.8833	55.0729
PITG_00491	Phosphodiesterase n=1 Tax=Phytophthora infestans (strain T30-4) TaxID=403677 RepID=D0MQY4_PHYIT	0	Phosphodiesterase n=5 Tax=Phytophthora TaxID=4783 RepID=A0A081AR04_PHYPR	0	Phosphodiesterase n=1 Tax=Phytophthora parasitica TaxID=4792 RepID=W2HBB3_PHYPR	0	12.0332	23.0334	2.11339	2.84358	0.814442	0.666248	0.113778	0.32424	11.8261	11.2317	14.3768	10.6982	21.1569	23.3393	23.33	24.3076	2.12492	2.42744	1.90828	1.99291	3.5932	2.66938	3.05776	2.054
PITG_00492	Cytochrome c peroxidase, mitochondrial n=1 Tax=Phytophthora infestans (strain T30-4) TaxID=403677 RepID=D0MQY5_PHYIT	0	Uncharacterized protein n=2 Tax=Phytophthora parasitica TaxID=4792 RepID=W2JJN3_PHYPR	0	Cytochrome c peroxidase n=6 Tax=Phytophthora TaxID=4783 RepID=A0A0W8DLV8_PHYNI	0	516.339	533.363	214.677	220.032	22.2525	2.87107	4.91066	13.6859	578.675	486.831	517.906	481.942	525.415	534.682	534.226	539.131	213.908	216.042	202.405	226.353	234.681	239.157	226.566	179.725
PITG_00493	Uncharacterized protein n=1 Tax=Phytophthora infestans (strain T30-4) TaxID=403677 RepID=D0MQY6_PHYIT	0	Uncharacterized protein n=1 Tax=Phytophthora parasitica P1976 TaxID=1317066 RepID=A0A081AR02_PHYPR	0	Uncharacterized protein n=1 Tax=Phytophthora parasitica TaxID=4792 RepID=W2HB24_PHYPR	0	9.03079	22.0716	1.69323	2.8132	0.688519	2.03991	0.381124	0.0882875	8.33206	8.48615	8.2153	11.0896	19.9479	21.2175	19.0739	28.0473	0.991628	1.07886	2.28994	2.41247	2.80718	2.96598	2.91215	2.5675
PITG_00494	Drug/Metabolite Transporter (DMT) Superfamily n=1 Tax=Phytophthora infestans (strain T30-4) TaxID=403677 RepID=D0MQY7_PHYIT	0	Uncharacterized protein n=11 Tax=Phytophthora TaxID=4783 RepID=W2JHA0_PHYPR	0	Uncharacterized protein n=1 Tax=Phytophthora cactorum TaxID=29920 RepID=A0A329SPC8_9STRA	0	82.8243	74.0406	99.752	113.491	2.09744	0.956127	3.24553	6.4207	85.874	86.7335	77.9313	80.7586	74.9557	73.1298	71.8816	76.1951	100.438	94.2656	108.645	95.6598	111.052	112.905	99.4501	130.558
PITG_00495	Fat-free family protein n=1 Tax=Phytophthora infestans (strain T30-4) TaxID=403677 RepID=D0MQY8_PHYIT	0	Uncharacterized protein n=3 Tax=Phytophthora parasitica P10297 TaxID=1317064 RepID=W2ZTB6_PHYPR	0	Uncharacterized protein n=1 Tax=Phytophthora parasitica P1976 TaxID=1317066 RepID=A0A081AQZ7_PHYPR	0	101.345	104.237	109.515	125.659	2.5552	2.04096	4.45788	4.66612	102.807	106.576	94.3619	101.633	101.553	100.713	104.985	109.696	111.062	117.596	112.589	96.8136	132.162	124.966	132.794	112.713
PITG_00496	Phosphodiesterase n=1 Tax=Phytophthora infestans (strain T30-4) TaxID=403677 RepID=D0MQY9_PHYIT	0	Phosphodiesterase n=1 Tax=Phytophthora parasitica P10297 TaxID=1317064 RepID=W2ZVM2_PHYPR	0	Phosphodiesterase n=2 Tax=Phytophthora parasitica TaxID=4792 RepID=V9FMF7_PHYPR	0	31.9763	46.8438	55.5381	80.4276	1.23114	3.39566	1.64409	3.40487	35.4784	31.0743	31.6061	29.7463	41.4674	43.0009	46.3447	56.562	59.0727	57.5843	53.0503	52.445	83.2049	88.6827	76.0072	73.8157
PITG_00499	RNA helicase n=1 Tax=Phytophthora infestans (strain T30-4) TaxID=403677 RepID=D0MQZ0_PHYIT	0	RNA helicase n=2 Tax=Phytophthora TaxID=4783 RepID=W2QKL7_PHYPN	0	RNA helicase n=2 Tax=Phytophthora parasitica TaxID=4792 RepID=W2JK19_PHYPR	0	33.6444	33.0681	42.7957	41.4392	2.15634	0.866233	1.36029	2.0705	37.4943	34.0694	35.4855	27.5284	34.4555	34.6553	31.8423	31.3195	45.8982	39.9179	44.145	41.2218	46.3747	42.4135	36.4019	40.5665
PITG_00500	Uncharacterized protein n=1 Tax=Phytophthora infestans (strain T30-4) TaxID=403677 RepID=D0MQZ1_PHYIT	1.97e-103	RNA helicase n=1 Tax=Phytophthora cactorum TaxID=29920 RepID=A0A329SNY5_9STRA	3.04e-81	RNA helicase n=1 Tax=Phytophthora parasitica P1976 TaxID=1317066 RepID=A0A081AQZ3_PHYPR	5.62e-73	15.8844	14.8408	21.1623	19.4094	1.13118	0.931438	0.706665	0.660532	17.6048	17.9707	13.3499	14.6122	13.9031	12.872	15.4482	17.14	22.3825	22.3864	19.8461	20.034	20.8854	18.6857	20.0939	17.9725
PITG_00501	Uncharacterized protein n=1 Tax=Phytophthora infestans (strain T30-4) TaxID=403677 RepID=D0MQZ2_PHYIT	0	Uncharacterized protein n=1 Tax=Phytophthora nicotianae TaxID=4790 RepID=A0A0W8DXJ7_PHYNI	0	Uncharacterized protein n=3 Tax=Phytophthora parasitica TaxID=4792 RepID=W2NUK1_PHYPR	0	35.2136	42.1407	40.5479	46.5419	3.17915	1.82698	2.01474	2.92383	27.5495	33.4454	37.1971	42.6625	42.3137	36.9185	44.6107	44.7198	42.0734	40.9968	34.858	44.2636	47.4975	41.7214	42.5174	54.4311
PITG_00502	Uncharacterized protein n=1 Tax=Phytophthora infestans (strain T30-4) TaxID=403677 RepID=D0MQZ3_PHYIT	0	Uncharacterized protein n=1 Tax=Phytophthora parasitica (strain INRA-310) TaxID=761204 RepID=W2QJX7_PHYPN	0	Uncharacterized protein n=1 Tax=Phytophthora parasitica P1569 TaxID=1317065 RepID=V9FMH2_PHYPR	0	63.9545	81.2998	56.4028	60.1432	1.68666	3.43991	2.65353	5.00746	68.5379	64.3949	61.0442	61.841	82.5722	75.9588	76.1378	90.5304	63.7475	55.6963	55.0858	51.0815	73.4359	61.7912	54.8941	50.4514
PITG_00503	Rab32 family GTPase, putative n=1 Tax=Phytophthora infestans (strain T30-4) TaxID=403677 RepID=D0MQZ4_PHYIT	5.56e-164	Ras-related protein Rab-32 n=1 Tax=Phytophthora nicotianae TaxID=4790 RepID=A0A0W8DX21_PHYNI	2.28e-159	Uncharacterized protein n=1 Tax=Phytophthora cactorum TaxID=29920 RepID=A0A329SNU1_9STRA	4.76e-159	82.2552	81.9982	69.5273	79.6028	1.86511	1.58331	3.71719	0.725749	78.8858	81.9912	87.5158	80.6281	77.6155	83.1727	82.1279	85.0767	58.7894	70.3958	75.1864	73.7377	81.0715	78.895	80.5211	77.9237
PITG_00504	Uncharacterized protein n=1 Tax=Phytophthora infestans (strain T30-4) TaxID=403677 RepID=D0MQZ5_PHYIT	0	Uncharacterized protein n=1 Tax=Phytophthora nicotianae TaxID=4790 RepID=A0A0W8DX20_PHYNI	0	Uncharacterized protein n=4 Tax=Phytophthora parasitica TaxID=4792 RepID=W2JK35_PHYPR	0	18.4707	19.8811	21.0852	20.804	0.664289	0.665101	1.55749	1.68881	19.8894	17.0971	19.2831	17.6129	20.1897	17.9642	20.3349	21.0355	25.3573	19.8241	21.1183	18.0411	24.7032	22.4426	17.3273	18.7428
PITG_00505	Isocitrate lyase n=14 Tax=Oomycetes TaxID=4762 RepID=A0A0W8D3R6_PHYNI	4.41e-108	Uncharacterized protein n=1 Tax=Peronospora effusa TaxID=542832 RepID=A0A3M6VEQ7_9STRA	1.01e-107	Uncharacterized protein n=1 Tax=Hyaloperonospora arabidopsidis (strain Emoy2) TaxID=559515 RepID=M4B421_HYAAE	1.86e-106	373.871	309.376	283.812	258.81	10.3859	8.55557	8.20615	7.96676	359.085	372.517	360.218	403.663	330.289	306.523	311.96	288.731	264.906	296.418	275.302	298.622	248.716	243.902	263.404	279.216
PITG_00506	Syntaxin 7-like protein n=1 Tax=Phytophthora infestans (strain T30-4) TaxID=403677 RepID=D0MQZ7_PHYIT	0	Uncharacterized protein n=5 Tax=Phytophthora TaxID=4783 RepID=W2ZTC3_PHYPR	0	Uncharacterized protein n=3 Tax=Phytophthora parasitica TaxID=4792 RepID=W2HBA2_PHYPR	0	68.0388	75.1789	93.2792	103.841	2.35328	1.80564	3.65949	1.26171	69.8818	61.275	72.1121	68.8862	70.9662	75.2515	74.7191	79.7789	86.6966	97.9068	87.3994	101.114	106.336	100.448	104.983	103.599
PITG_00507	Uncharacterized protein n=1 Tax=Phytophthora infestans (strain T30-4) TaxID=403677 RepID=D0MQZ8_PHYIT	0	Uncharacterized protein n=1 Tax=Phytophthora cactorum TaxID=29920 RepID=A0A329SPU2_9STRA	0	Uncharacterized protein n=3 Tax=Phytophthora parasitica TaxID=4792 RepID=W2LNQ0_PHYPR	0	7.4349	12.3731	4.78811	5.9354	0.971637	0.310968	0.772598	0.792189	10.3479	6.36461	6.50378	6.52331	12.9359	12.7305	12.2955	11.5305	6.23309	5.93375	3.94379	3.04181	7.86011	5.93195	5.96992	3.97963
PITG_00508	Uncharacterized protein n=1 Tax=Phytophthora infestans (strain T30-4) TaxID=403677 RepID=D0MQZ9_PHYIT	0	Uncharacterized protein n=1 Tax=Phytophthora nicotianae TaxID=4790 RepID=A0A0W8DX90_PHYNI	0	Uncharacterized protein n=2 Tax=Phytophthora parasitica P10297 TaxID=1317064 RepID=W2ZSI7_PHYPR	0	39.2175	42.7354	32.3079	39.8655	1.67418	1.03339	2.12591	3.26244	36.6879	40.3092	43.4726	36.4001	40.6212	41.3035	44.4531	44.564	34.1403	36.8162	31.4231	26.8519	46.5992	44.2919	33.781	34.7897
PITG_00509	Uncharacterized protein n=1 Tax=Phytophthora infestans (strain T30-4) TaxID=403677 RepID=D0MR00_PHYIT	0	Uncharacterized protein n=1 Tax=Phytophthora cactorum TaxID=29920 RepID=A0A329SNZ5_9STRA	0	Uncharacterized protein n=1 Tax=Phytophthora parasitica CJ01A1 TaxID=1317063 RepID=W2XIL6_PHYPR	0	21.1774	21.3428	13.6929	14.7699	0.592215	0.954412	1.65737	1.72875	21.5021	22.089	21.6793	19.4395	19.1016	23.3393	20.4926	22.4378	17.566	14.4298	13.2308	9.545	18.752	16.3129	10.9206	13.0943
PITG_00510	Uncharacterized protein n=1 Tax=Phytophthora infestans (strain T30-4) TaxID=403677 RepID=D0MR01_PHYIT	4.42e-171	Ferredoxin-dependent glutamate synthase, putative n=1 Tax=Phytophthora infestans (strain T30-4) TaxID=403677 RepID=D0NHS1_PHYIT	2.94e-23	Glutamate synthase 1 n=1 Tax=Phytophthora nicotianae TaxID=4790 RepID=A0A0W8BVP9_PHYNI	4.27e-23	2.94222	4.21055	1.23083	1.56434	0.278495	0.315487	0.305493	0.1026	3.3597	2.24633	3.42304	2.73979	5.07765	4.24351	3.62561	3.89546	0.849967	0.674289	2.0355	1.36357	1.68431	1.28526	1.74729	1.5405
PITG_00513	Myb-like DNA-binding protein, putative n=1 Tax=Phytophthora infestans (strain T30-4) TaxID=403677 RepID=D0MR02_PHYIT	4e-144	CCA1 protein n=1 Tax=Phytophthora nicotianae TaxID=4790 RepID=A0A0W8DH42_PHYNI	1.28e-122	Uncharacterized protein n=1 Tax=Phytophthora cactorum TaxID=29920 RepID=A0A329SNU8_9STRA	2.99e-122	4.10197	2.68869	2.28317	2.23583	0.493513	0.306462	0.179522	0.420125	2.68776	4.86706	4.67816	4.17492	2.41793	2.5461	2.20689	3.58382	2.5499	1.75315	2.41716	2.41247	2.02117	2.27392	1.31047	3.33775
PITG_00514	Myb-like DNA-binding protein, putative n=1 Tax=Phytophthora infestans (strain T30-4) TaxID=403677 RepID=D0MR03_PHYIT	5.85e-132	Uncharacterized protein n=1 Tax=Phytophthora cactorum TaxID=29920 RepID=A0A329SRI3_9STRA	3.56e-120	Uncharacterized protein n=6 Tax=Phytophthora TaxID=4783 RepID=W2NUN7_PHYPR	1.31e-119	30.4541	99.2205	15.5714	20.3432	13.0882	43.4916	2.55558	6.61878	15.589	17.8459	18.7126	69.669	49.8093	56.863	60.6895	229.52	11.0496	13.0812	15.3935	22.7611	12.3516	12.9514	16.0168	40.053
PITG_00515	Uncharacterized protein n=1 Tax=Phytophthora infestans (strain T30-4) TaxID=403677 RepID=D0MR04_PHYIT	5.18e-128					5.11542	11.7052	2.96677	5.48487	0.657429	1.9234	0.374548	0.622517	3.76287	4.99185	4.79226	6.91471	10.2762	9.47717	9.61574	17.4516	2.26658	3.37145	3.81657	2.41247	6.1758	5.83309	3.64019	6.29038
PITG_00516	Uncharacterized protein n=1 Tax=Phytophthora infestans (strain T30-4) TaxID=403677 RepID=D0MR05_PHYIT	5.38e-169	Uncharacterized protein n=6 Tax=Phytophthora TaxID=4783 RepID=W2JHQ2_PHYPR	5.13e-122	Uncharacterized protein n=1 Tax=Phytophthora parasitica P1976 TaxID=1317066 RepID=A0A081AR79_PHYPR	8.98e-122	6.93807	8.16989	5.36328	6.42644	0.856208	0.507197	0.165449	0.302914	4.70358	6.9886	7.18839	8.87171	8.22095	8.48701	6.77831	9.19327	5.80811	5.39431	5.21598	5.03472	5.61437	6.62402	6.40674	7.06063
PITG_00517	Uncharacterized protein n=1 Tax=Phytophthora infestans (strain T30-4) TaxID=403677 RepID=D0MR06_PHYIT	0	Uncharacterized protein n=1 Tax=Phytophthora parasitica TaxID=4792 RepID=W2LNZ2_PHYPR	0	Uncharacterized protein n=2 Tax=Phytophthora parasitica TaxID=4792 RepID=W2XI24_PHYPR	0	3.61038	5.29147	1.55606	2.25497	0.360428	0.451817	0.0823511	0.173145	3.62848	4.61747	3.19484	3.00072	4.59406	4.66786	5.35959	6.54436	1.55827	1.48344	1.39941	1.78313	1.7966	2.47165	2.18412	2.5675
PITG_00518	Nucleoredoxin, putative n=1 Tax=Phytophthora infestans (strain T30-4) TaxID=403677 RepID=D0MR07_PHYIT	1.11e-108	Nucleoredoxin n=7 Tax=Phytophthora TaxID=4783 RepID=A0A0W8CVV5_PHYNI	3.35e-99	Nucleoredoxin n=1 Tax=Phytophthora megakarya TaxID=4795 RepID=A0A225X0E8_9STRA	7.38e-99	332.343	241.461	333.747	265.314	5.6896	10.6899	3.59875	6.02817	330.191	317.732	344.586	336.864	258.96	239.758	255.211	211.913	336.162	325.142	331.532	342.151	247.481	273.364	271.85	268.561
PITG_00522	Uncharacterized protein n=1 Tax=Phytophthora infestans (strain T30-4) TaxID=403677 RepID=D0MR08_PHYIT	0	Uncharacterized protein n=2 Tax=Phytophthora infestans (strain T30-4) TaxID=403677 RepID=D0NGR1_PHYIT	1.19e-129	Uncharacterized protein n=1 Tax=Phytophthora infestans (strain T30-4) TaxID=403677 RepID=D0P063_PHYIT	4.76e-65	1e-06	0.0302248	1e-06	1e-06	0	0.0302238	0	0	1e-06	1e-06	1e-06	1e-06	0.120896	1e-06	1e-06	1e-06	1e-06	1e-06	1e-06	1e-06	1e-06	1e-06	1e-06	1e-06
PITG_00523	Uncharacterized protein n=1 Tax=Phytophthora infestans (strain T30-4) TaxID=403677 RepID=D0MR09_PHYIT	5.06e-148	Ribosomal protein L22 n=6 Tax=Phytophthora TaxID=4783 RepID=W2NUN2_PHYPR	2.03e-142	Ribosomal protein L22 n=1 Tax=Phytophthora parasitica P10297 TaxID=1317064 RepID=W2ZTY0_PHYPR	3.44e-142	79.1645	62.6133	98.171	83.8776	3.21624	2.91534	3.33376	2.12372	81.9767	82.9896	82.153	69.5385	70.2408	64.077	58.4826	57.6527	91.9381	105.459	93.1242	102.163	87.135	81.3666	87.8014	79.2075
PITG_00524	Uncharacterized protein n=1 Tax=Phytophthora infestans (strain T30-4) TaxID=403677 RepID=D0MR10_PHYIT	0	Uncharacterized protein n=3 Tax=Phytophthora parasitica TaxID=4792 RepID=W2ZW73_PHYPR	0	Uncharacterized protein n=1 Tax=Phytophthora parasitica TaxID=4792 RepID=W2LR38_PHYPR	0	58.8485	57.9823	54.0491	52.3035	0.684304	0.98043	2.19632	1.81499	58.19	57.5311	60.7019	58.9707	58.1511	59.5506	55.1723	59.0551	56.0978	58.9329	52.287	48.8788	56.7051	53.783	49.9434	48.7825
PITG_00525	Protein kinase, putative n=1 Tax=Phytophthora infestans (strain T30-4) TaxID=403677 RepID=D0MR11_PHYIT	0	CAMK protein kinase n=14 Tax=Phytophthora parasitica TaxID=4792 RepID=A0A081AR71_PHYPR	0	CAMK protein kinase n=1 Tax=Phytophthora parasitica TaxID=4792 RepID=W2LRA3_PHYPR	0	29.0718	48.1926	30.4474	44.7875	0.416277	4.21348	2.12809	1.87767	28.3559	28.4536	30.1228	29.3549	41.2257	45.6884	45.3989	60.4575	36.5486	28.7247	29.7692	26.747	41.6586	45.1817	42.3718	49.9379
PITG_00526	Uncharacterized protein n=1 Tax=Phytophthora infestans (strain T30-4) TaxID=403677 RepID=D0MR12_PHYIT	0	Uncharacterized protein n=1 Tax=Phytophthora cactorum TaxID=29920 RepID=A0A329SRH0_9STRA	0	Uncharacterized protein (Fragment) n=2 Tax=Phytophthora parasitica TaxID=4792 RepID=W2HBG2_PHYPR	0	13.3101	22.4118	12.1201	16.5293	1.14803	2.40444	1.0296	0.41008	11.5574	11.3565	14.1486	16.1778	19.827	20.5103	19.7044	29.6055	13.0328	14.5646	10.8136	10.0694	17.5168	15.6208	16.1625	16.8171
PITG_00527	Luminal-binding protein 3 n=1 Tax=Phytophthora infestans (strain T30-4) TaxID=403677 RepID=D0MR13_PHYIT	0	Luminal-binding protein 5 n=1 Tax=Phytophthora cactorum TaxID=29920 RepID=A0A329SNN7_9STRA	0	Luminal-binding protein n=6 Tax=Phytophthora parasitica TaxID=4792 RepID=W2LNS6_PHYPR	0	2326.65	1620.6	1778.2	1728.71	161.978	73.7574	57.4369	135.989	2120.64	2235.48	2143.62	2806.85	1725.07	1614.65	1728.63	1414.05	1679.96	1696.65	1808.42	1927.77	1421	1623.38	1811.07	2059.39
PITG_00528	Uncharacterized protein n=1 Tax=Phytophthora infestans (strain T30-4) TaxID=403677 RepID=D0MR14_PHYIT	0	Uncharacterized protein n=1 Tax=Phytophthora cactorum TaxID=29920 RepID=A0A329SNX6_9STRA	0	Uncharacterized protein n=6 Tax=Phytophthora parasitica TaxID=4792 RepID=W2NWI1_PHYPR	0	38.5072	32.0099	32.5808	28.2677	0.586737	1.21623	0.968668	1.04298	39.3757	39.3109	36.8547	38.4875	32.642	29.7046	35.1526	30.5404	32.5821	34.3888	33.4586	29.8937	30.879	28.1768	25.7726	28.2425
PITG_00529	Conserved oligomeric Golgi complex subunit 8, putative n=1 Tax=Phytophthora infestans (strain T30-4) TaxID=403677 RepID=D0MR15_PHYIT	0	Uncharacterized protein n=5 Tax=Phytophthora parasitica TaxID=4792 RepID=W2NUY9_PHYPR	0	Uncharacterized protein n=1 Tax=Phytophthora parasitica CJ01A1 TaxID=1317063 RepID=W2XJ53_PHYPR	0	41.8805	39.0821	47.9415	39.5557	0.904771	1.27122	1.63766	0.822483	43.9449	42.0564	41.9893	39.5313	42.7973	38.6159	37.6748	37.2406	51.9896	45.9865	49.1065	44.6832	40.4234	41.1282	39.3141	37.3572
PITG_00530	Uncharacterized protein n=1 Tax=Phytophthora infestans (strain T30-4) TaxID=403677 RepID=D0MR16_PHYIT	0	Histone-lysine N-methyltransferase n=1 Tax=Phytophthora cactorum TaxID=29920 RepID=A0A329SPA3_9STRA	6.27e-144	Histone-lysine N-methyltransferase n=2 Tax=Phytophthora parasitica TaxID=4792 RepID=W2LNY1_PHYPR	1.76e-143	13.4864	10.0486	10.2349	2.2146	0.79634	0.685101	1.39843	0.61761	15.0515	14.6012	12.5512	11.742	9.42991	11.316	11.0345	8.41418	11.6162	7.55204	13.4852	8.28632	3.36862	1.68072	0.728038	3.081
PITG_00531	Uncharacterized protein n=1 Tax=Phytophthora infestans (strain T30-4) TaxID=403677 RepID=D0MR17_PHYIT	0	Uncharacterized protein n=2 Tax=Phytophthora TaxID=4783 RepID=V9FMI6_PHYPR	0	Uncharacterized protein n=2 Tax=Phytophthora parasitica TaxID=4792 RepID=W2QJT1_PHYPN	0	15.3208	12.6156	21.2181	18.4924	1.16229	0.495122	0.777846	1.18883	15.0515	17.0971	17.0011	12.1334	12.815	12.872	13.5566	11.2189	22.8074	21.9818	19.2101	20.8731	20.9977	19.6743	17.7641	15.5334
PITG_00532	Uncharacterized protein n=1 Tax=Phytophthora infestans (strain T30-4) TaxID=403677 RepID=D0MR18_PHYIT	2.14e-61	Uncharacterized protein n=1 Tax=Phytophthora palmivora var. palmivora TaxID=611791 RepID=A0A2P4YG92_9STRA	2.09e-12	Uncharacterized protein (Fragment) n=1 Tax=Phytophthora palmivora var. palmivora TaxID=611791 RepID=A0A2P4X5X3_9STRA	3.35e-12	17.8425	15.4513	40.0551	51.1439	0.80952	0.802816	0.998987	1.7737	18.2768	15.7243	19.6254	17.7434	14.9911	13.4378	16.2364	17.14	42.9233	39.9179	38.6745	38.7044	51.3153	55.7604	47.1769	50.323
PITG_00533	Uncharacterized protein n=1 Tax=Phytophthora infestans (strain T30-4) TaxID=403677 RepID=D0MR19_PHYIT	1.19e-145	Uncharacterized protein n=1 Tax=Phytophthora nicotianae TaxID=4790 RepID=A0A0W8DGX5_PHYNI	3.56e-96	Uncharacterized protein n=1 Tax=Phytophthora palmivora var. palmivora TaxID=611791 RepID=A0A2P4X4L5_9STRA	1.69e-94	24.4769	30.3369	19.3428	21.1175	0.764069	1.09147	0.918927	1.23332	24.1898	25.8328	25.4446	22.4402	33.6092	29.2802	29.3201	29.138	20.1159	21.3075	18.9556	16.9922	19.538	23.3324	18.4922	23.1075
PITG_00535	Uncharacterized protein n=1 Tax=Phytophthora infestans (strain T30-4) TaxID=403677 RepID=D0MR20_PHYIT	2.97e-101	Uncharacterized protein n=1 Tax=Phytophthora nicotianae TaxID=4790 RepID=A0A0W8C4L0_PHYNI	2.69e-44	Uncharacterized protein n=1 Tax=Phytophthora parasitica (strain INRA-310) TaxID=761204 RepID=W2Q3E2_PHYPN	4.5e-43	6.45993	10.0486	4.39063	9.75977	0.399201	0.437919	0.194655	0.344463	5.77869	5.99023	6.50378	7.56704	9.9135	11.316	9.61574	9.34909	4.95814	4.31545	4.19822	4.09071	9.54442	9.39226	9.31889	10.7835
PITG_00536	Pre-mRNA-splicing factor CWC25-like protein n=1 Tax=Phytophthora infestans (strain T30-4) TaxID=403677 RepID=D0MR21_PHYIT	0	Uncharacterized protein n=1 Tax=Phytophthora infestans (strain T30-4) TaxID=403677 RepID=D0P451_PHYIT	0	Uncharacterized protein n=1 Tax=Phytophthora sojae (strain P6497) TaxID=1094619 RepID=G4ZNZ1_PHYSP	1.63e-170	6.3792	7.30254	6.03035	5.98576	0.210806	0.399261	0.832292	0.551868	6.85379	6.61421	6.04737	6.00145	8.10005	6.22381	7.25122	7.63509	6.51641	6.0686	7.76035	3.77604	5.72665	7.51381	5.82431	4.87825
PITG_00537	Ubiquitin-conjugating enzyme E2, putative n=1 Tax=Phytophthora infestans (strain T30-4) TaxID=403677 RepID=D0MR22_PHYIT	5.76e-126	Uncharacterized protein n=1 Tax=Phytophthora cactorum TaxID=29920 RepID=A0A329RHH6_9STRA	9.79e-124	Uncharacterized protein n=12 Tax=Phytophthora parasitica TaxID=4792 RepID=W2NWK6_PHYPR	3.03e-123	70.4991	78.4638	60.0939	70.6714	2.36047	1.08562	1.69672	2.23738	63.6999	71.1339	72.7967	74.3658	79.6707	80.9095	76.7683	76.5067	57.2311	65.0015	58.7751	59.3678	65.4635	75.929	69.018	72.2752
PITG_00538	Uncharacterized protein n=1 Tax=Phytophthora infestans (strain T30-4) TaxID=403677 RepID=D0MR23_PHYIT	4.32e-119	Uncharacterized protein n=1 Tax=Phytophthora cactorum TaxID=29920 RepID=A0A329RLR2_9STRA	3.01e-70	Uncharacterized protein n=1 Tax=Phytophthora nicotianae TaxID=4790 RepID=A0A0W8CJS4_PHYNI	4.77e-70	9.3943	9.58892	7.92473	6.50278	0.328283	0.512909	0.542252	0.333018	9.81033	9.35973	9.92682	8.48031	8.46274	9.05282	10.0886	10.7515	8.92465	8.36119	8.01479	6.3983	5.83894	6.32742	7.42599	6.41876
PITG_00539	Uncharacterized protein n=1 Tax=Phytophthora infestans (strain T30-4) TaxID=403677 RepID=D0MR24_PHYIT	0	Uncharacterized protein n=1 Tax=Phytophthora cactorum TaxID=29920 RepID=A0A329RHM9_9STRA	2.04e-173	Uncharacterized protein n=7 Tax=Phytophthora TaxID=4783 RepID=A0A0W8DQB2_PHYNI	8.22e-166	8.88406	8.873	5.53007	5.1275	0.713176	0.29242	0.612939	0.394076	8.46645	9.98371	10.0409	7.04518	8.94633	8.20411	9.61574	8.72582	7.36638	4.98974	4.83432	4.92983	5.95123	4.0535	5.24188	5.26338
PITG_00540	Uncharacterized protein n=1 Tax=Phytophthora infestans (strain T30-4) TaxID=403677 RepID=D0MR25_PHYIT	2.65e-133	Uncharacterized protein n=1 Tax=Phytophthora infestans (strain T30-4) TaxID=403677 RepID=D0NU69_PHYIT	1.59e-103	Uncharacterized protein n=1 Tax=Phytophthora infestans (strain T30-4) TaxID=403677 RepID=D0NZX0_PHYIT	2.48e-102	2.25669	2.52214	0.750139	0.756169	0.376452	0.234999	0.0689901	0.109425	2.15021	2.62072	1.25512	3.00072	2.65972	2.2632	2.04926	3.11636	0.566644	0.809147	0.890532	0.734231	0.898299	0.790927	0.436823	0.898626
PITG_00542	Mediator of RNA polymerase II transcription subunit 31 n=1 Tax=Phytophthora infestans (strain T30-4) TaxID=403677 RepID=D0MR26_PHYIT	3.9e-86	Mediator of RNA polymerase II transcription subunit 31 n=1 Tax=Phytophthora palmivora var. palmivora TaxID=611791 RepID=A0A2P4X764_9STRA	3e-83	Mediator of RNA polymerase II transcription subunit 31 n=1 Tax=Phytophthora megakarya TaxID=4795 RepID=A0A225WUC1_9STRA	1.08e-82	21.6022	19.0934	17.7106	15.8441	1.21244	0.431258	0.59579	0.482423	22.846	20.3418	24.3036	18.9176	18.9807	18.6714	20.3349	18.3865	16.5744	19.2847	17.0473	17.9362	17.0677	15.1265	16.1625	15.0199
PITG_00543	Formate-tetrahydrofolate ligase n=1 Tax=Phytophthora infestans (strain T30-4) TaxID=403677 RepID=D0MR27_PHYIT	0	Uncharacterized protein n=1 Tax=Phytophthora parasitica P10297 TaxID=1317064 RepID=W2ZTC1_PHYPR	0	Uncharacterized protein n=5 Tax=Phytophthora parasitica TaxID=4792 RepID=W2JJX3_PHYPR	0	66.0315	43.1061	91.1427	60.72	4.45718	6.33515	2.28431	1.30423	67.3284	74.5034	68.8031	53.4912	57.4258	42.0107	46.1871	26.8007	88.2549	89.4108	97.9586	88.9468	64.3406	60.7037	59.5535	58.2823
PITG_00544	Uncharacterized protein n=1 Tax=Phytophthora infestans (strain T30-4) TaxID=403677 RepID=D0MR28_PHYIT	2.51e-87	Uncharacterized protein n=2 Tax=Hyaloperonospora arabidopsidis (strain Emoy2) TaxID=559515 RepID=M4B3Z1_HYAAE	3.09e-49	Uncharacterized protein n=1 Tax=Phytophthora cactorum TaxID=29920 RepID=A0A329SE08_9STRA	5.02e-46	1.17538	1.76593	3.51873	3.64249	0.231898	0.291209	0.338022	0.425307	1.20949	1.37276	1.59742	0.521865	2.17613	1.1316	1.41872	2.33727	2.83322	4.45031	3.43491	3.35648	4.37921	2.76825	3.05776	4.36475
PITG_00545	Nucleoredoxin, putative n=1 Tax=Phytophthora infestans (strain T30-4) TaxID=403677 RepID=D0MR29_PHYIT	8.94e-109	Nucleoredoxin n=7 Tax=Phytophthora TaxID=4783 RepID=A0A0W8C3F5_PHYNI	1.02e-104	Nucleoredoxin n=1 Tax=Phytophthora palmivora var. palmivora TaxID=611791 RepID=A0A2P4Y6Q6_9STRA	2.27e-104	42.7451	38.3655	78.1666	72.707	1.60497	1.79699	2.59157	1.31221	47.3046	41.3076	42.4457	39.9227	40.863	37.4843	41.458	33.6567	84.855	72.5535	79.0029	76.2551	71.3025	76.6211	71.7846	71.1198
PITG_00546	Myosin-like protein n=1 Tax=Phytophthora infestans (strain T30-4) TaxID=403677 RepID=D0MR30_PHYIT	0	Myosin-13 n=1 Tax=Phytophthora cactorum TaxID=29920 RepID=A0A329SGS9_9STRA	0	Uncharacterized protein n=5 Tax=Phytophthora parasitica TaxID=4792 RepID=W2JI27_PHYPR	0	63.953	63.5765	67.7289	65.8291	2.31357	1.34682	2.74012	2.62105	65.447	60.651	69.8301	59.884	61.1735	66.0573	61.3201	65.7553	73.8054	70.5307	65.0089	61.5705	67.4847	72.0732	59.6992	64.0592
PITG_00547	Uncharacterized protein n=1 Tax=Phytophthora infestans (strain T30-4) TaxID=403677 RepID=D0MR31_PHYIT	9.42e-28	Uncharacterized protein n=1 Tax=Phytophthora infestans (strain T30-4) TaxID=403677 RepID=D0P454_PHYIT	1.93e-27			0.252856	0.458028	0.344084	0.79958	0.0564138	0.0522309	0.0724171	0.302445	0.403164	0.249593	0.228203	0.130466	0.483585	0.565801	0.31527	0.467455	0.424983	0.404574	0.127219	0.41956	1.68431	0.692061	0.436823	0.385125
PITG_00550	Uncharacterized protein n=1 Tax=Phytophthora infestans (strain T30-4) TaxID=403677 RepID=D0MR32_PHYIT	0	Uncharacterized protein n=1 Tax=Phytophthora palmivora var. palmivora TaxID=611791 RepID=A0A2P4YIH3_9STRA	0	Sperm-associated antigen 6 n=2 Tax=Phytophthora TaxID=4783 RepID=A0A0W8C3F8_PHYNI	0	10.9929	9.63256	8.88195	11.0205	0.413675	1.45905	0.245005	1.51629	11.423	9.98371	11.8665	10.6982	8.70454	12.872	10.8768	6.07691	8.78299	9.03548	8.26923	9.44011	8.19698	13.7424	13.5415	8.60113
PITG_00551	Uncharacterized protein n=1 Tax=Phytophthora infestans (strain T30-4) TaxID=403677 RepID=D0MR33_PHYIT	1.32e-113	Uncharacterized protein n=1 Tax=Phytophthora cactorum TaxID=29920 RepID=A0A329SFM3_9STRA	1.17e-103	Uncharacterized protein n=1 Tax=Phytophthora ramorum TaxID=164328 RepID=H3GBV8_PHYRM	2.76e-101	0.188336	0.526568	0.0318055	0.0247172	0.062173	0.0971271	0.0318045	0.0247162	0.134388	0.374389	0.114101	0.130466	0.725378	0.2829	0.630541	0.467455	1e-06	1e-06	0.127219	1e-06	1e-06	0.0988659	1e-06	1e-06
PITG_00552	Memo-like protein n=1 Tax=Phytophthora infestans (strain T30-4) TaxID=403677 RepID=D0MR34_PHYIT	0	Memo-like protein n=1 Tax=Phytophthora infestans (strain T30-4) TaxID=403677 RepID=D0P458_PHYIT	0	Uncharacterized protein n=1 Tax=Phytophthora cactorum TaxID=29920 RepID=A0A329SDE7_9STRA	0	64.7979	94.5976	66.0308	93.6086	2.86478	3.32184	1.26794	2.66106	57.6525	64.5197	71.6557	65.3636	88.617	92.367	93.32	104.087	64.3141	68.7775	63.4822	67.5492	87.921	99.1625	96.9747	90.3761
PITG_00553	2-oxoglutarate dehydrogenase E1 component, putative n=1 Tax=Phytophthora infestans (strain T30-4) TaxID=403677 RepID=D0MR35_PHYIT	0	Putative 2-oxoglutarate dehydrogenase E1 component n=2 Tax=Phytophthora cactorum TaxID=29920 RepID=A0A329SDM2_9STRA	0	Oxoglutarate dehydrogenase (Succinyl-transferring), E1 component n=1 Tax=Phytophthora parasitica TaxID=4792 RepID=W2LP83_PHYPR	0	62.7054	65.3153	53.861	44.5608	4.00976	5.30089	6.84876	6.03237	70.1506	66.2669	62.8699	51.5342	63.8333	79.3536	64.4728	53.6015	71.1139	49.2231	56.6124	38.4947	45.4764	52.6955	52.8556	27.2155
PITG_00554	Uncharacterized protein n=1 Tax=Phytophthora infestans (strain T30-4) TaxID=403677 RepID=D0MR36_PHYIT	0	Uncharacterized protein n=1 Tax=Phytophthora cactorum TaxID=29920 RepID=A0A329SDN3_9STRA	0	Uncharacterized protein n=2 Tax=Phytophthora TaxID=4783 RepID=W2QJQ2_PHYPN	0	12.4252	11.5235	6.56446	4.62561	1.53464	0.898644	0.819278	0.445451	14.1107	13.7276	14.0345	7.82798	13.9031	9.61862	11.665	10.9073	7.93302	6.87775	7.25148	4.1956	5.50208	5.14103	3.49458	4.36475
PITG_00555	Uncharacterized protein n=1 Tax=Phytophthora infestans (strain T30-4) TaxID=403677 RepID=D0MR37_PHYIT	0	Uncharacterized protein n=1 Tax=Phytophthora cactorum TaxID=29920 RepID=A0A329SH60_9STRA	0	Uncharacterized protein n=1 Tax=Phytophthora sojae (strain P6497) TaxID=1094619 RepID=G4ZNX7_PHYSP	0	8.73925	10.0649	1.69702	1.27357	0.43924	0.455163	0.365279	0.215832	8.46645	8.73575	9.92682	7.82798	10.3971	9.47717	11.1921	9.19327	2.5499	0.944005	2.0355	1.25868	0.673724	1.68072	1.45608	1.28375
PITG_00556	Uncharacterized protein n=1 Tax=Phytophthora infestans (strain T30-4) TaxID=403677 RepID=D0MR38_PHYIT	0	Uncharacterized protein n=1 Tax=Phytophthora sojae (strain P6497) TaxID=1094619 RepID=G4ZNX8_PHYSP	0	Uncharacterized protein n=1 Tax=Phytophthora cactorum TaxID=29920 RepID=A0A329SDN2_9STRA	0	34.2983	33.4089	44.11	45.7526	1.7371	1.49848	2.29816	0.90901	30.1029	33.8198	38.5663	34.704	32.0375	29.9875	34.8374	36.7731	38.9568	50.0323	42.8728	44.5783	44.8027	48.1477	43.9735	46.0867
PITG_00557	DNA primase, putative n=1 Tax=Phytophthora infestans (strain T30-4) TaxID=403677 RepID=D0MR39_PHYIT	0	Uncharacterized protein n=2 Tax=Phytophthora parasitica TaxID=4792 RepID=W2QJM6_PHYPN	0	Uncharacterized protein n=4 Tax=Phytophthora parasitica TaxID=4792 RepID=W2ZT65_PHYPR	0	7.64866	10.6277	9.15853	10.2563	0.701266	0.672899	0.44261	0.995374	8.46645	7.48778	8.89991	5.74052	9.67171	9.33572	11.3497	12.1538	9.20797	10.3841	8.65089	8.39121	12.3516	9.78772	7.71721	11.1686
PITG_00558	tRNA pseudouridine synthase, putative n=1 Tax=Phytophthora infestans (strain T30-4) TaxID=403677 RepID=D0MR40_PHYIT	0	Uncharacterized protein n=1 Tax=Phytophthora cactorum TaxID=29920 RepID=A0A329SDF4_9STRA	0	Uncharacterized protein n=1 Tax=Phytophthora ramorum TaxID=164328 RepID=H3GBW2_PHYRM	0	16.8712	15.6381	20.7737	20.3039	0.927476	0.29214	1.05245	1.02433	17.8736	17.7211	17.7998	14.0904	16.0792	15.1352	15.133	16.2051	19.2659	22.3864	22.7722	18.6704	22.4575	21.6516	18.4922	18.6144
PITG_00559	Protein phosphatase 2C, putative n=1 Tax=Phytophthora infestans (strain T30-4) TaxID=403677 RepID=D0MR41_PHYIT	0	Uncharacterized protein n=6 Tax=Phytophthora parasitica TaxID=4792 RepID=W2NV31_PHYPR	0	Uncharacterized protein n=1 Tax=Phytophthora cactorum TaxID=29920 RepID=A0A329SGT8_9STRA	0	48.7189	48.9782	132.387	142.264	1.10693	3.50128	21.4099	16.2177	51.2018	46.9234	46.7816	49.9686	47.2705	47.8102	42.0886	58.7435	78.9052	120.967	150.627	179.047	97.69	147.211	148.665	175.489
PITG_00560	Uncharacterized protein n=1 Tax=Phytophthora infestans (strain T30-4) TaxID=403677 RepID=D0MR42_PHYIT	0	Uncharacterized protein n=1 Tax=Phytophthora parasitica TaxID=4792 RepID=W2NUH3_PHYPR	0	Uncharacterized protein n=1 Tax=Phytophthora parasitica P1569 TaxID=1317065 RepID=V9FNT1_PHYPR	0	4.52662	8.0921	1.63609	2.53718	0.225769	0.646396	0.129622	0.23156	4.43481	4.49267	5.13456	4.04445	6.7702	8.34556	9.77338	7.47927	1.98326	1.48344	1.39941	1.67824	2.13346	2.37278	3.20337	2.43913
PITG_00561	Ubiquinone biosynthesis protein COQ9 n=1 Tax=Phytophthora infestans (strain T30-4) TaxID=403677 RepID=D0MR43_PHYIT	0	Uncharacterized protein n=1 Tax=Phytophthora ramorum TaxID=164328 RepID=H3GBW5_PHYRM	0	Uncharacterized protein n=1 Tax=Phytophthora cactorum TaxID=29920 RepID=A0A329SFN1_9STRA	0	105.961	103.328	114.401	113.643	2.79648	0.584338	2.24251	2.68534	102.941	99.5875	110.678	110.635	102.883	103.542	104.827	102.061	110.212	113.82	112.843	120.728	115.768	118.936	113.574	106.295
PITG_00562	Sidoreflexin n=1 Tax=Phytophthora infestans (strain T30-4) TaxID=403677 RepID=D0MR44_PHYIT	0	Sidoreflexin n=2 Tax=Phytophthora parasitica TaxID=4792 RepID=W2QKB9_PHYPN	0	Uncharacterized protein n=1 Tax=Phytophthora parasitica TaxID=4792 RepID=W2NUV2_PHYPR	0	18.1796	32.5632	18.0367	23.7541	0.269933	4.21568	0.855604	0.935124	18.9487	17.7211	17.9139	18.1348	25.9927	30.6947	28.6896	44.8756	16.5744	19.4195	16.5385	19.6144	23.2435	26.1995	21.6955	23.8778
PITG_00563	Uncharacterized protein n=1 Tax=Phytophthora infestans (strain T30-4) TaxID=403677 RepID=D0MR45_PHYIT	0	Uncharacterized protein n=15 Tax=Phytophthora parasitica TaxID=4792 RepID=W2HBM4_PHYPR	3.54e-147	Uncharacterized protein n=3 Tax=Phytophthora parasitica P10297 TaxID=1317064 RepID=W2ZUA2_PHYPR	9.9e-147	8.67419	16.9984	3.12854	7.78832	0.775	0.811542	0.232508	0.63003	7.25695	9.73412	10.2691	7.43658	17.1673	18.2471	14.6601	17.9191	3.54153	2.96687	2.54438	3.46137	9.20756	6.92061	6.55235	8.47276
PITG_00564	Uncharacterized protein n=1 Tax=Phytophthora infestans (strain T30-4) TaxID=403677 RepID=D0MR46_PHYIT	8.86e-105	Uncharacterized protein n=1 Tax=Phytophthora sojae (strain P6497) TaxID=1094619 RepID=G4ZNA9_PHYSP	2.35e-93	Uncharacterized protein n=1 Tax=Phytophthora cactorum TaxID=29920 RepID=A0A329SE52_9STRA	5.14e-92	131.346	147.682	20.4821	28.1023	10.2329	4.34566	1.85868	0.370404	137.076	132.409	152.439	103.46	156.682	150.786	147.231	136.029	24.5074	22.6561	18.1923	16.5726	27.5104	28.1768	29.1215	27.6007
PITG_00565	Uncharacterized protein n=1 Tax=Phytophthora infestans (strain T30-4) TaxID=403677 RepID=D0MR47_PHYIT	1.31e-102	MAPEG family n=1 Tax=Phytophthora palmivora var. palmivora TaxID=611791 RepID=A0A2P4YSD2_9STRA	4.64e-89	Uncharacterized protein n=6 Tax=Phytophthora parasitica TaxID=4792 RepID=V9FQS2_PHYPR	1.2e-85	154.646	156.071	162.766	133.614	1.73282	3.91044	5.15564	4.16693	152.127	159.739	152.896	153.82	149.307	159.273	150.069	165.635	152.286	165.74	157.243	175.796	140.022	126.449	126.387	141.598
PITG_00566	Uroporphyrinogen decarboxylase n=1 Tax=Phytophthora infestans (strain T30-4) TaxID=403677 RepID=D0MR48_PHYIT	0	Uroporphyrinogen decarboxylase n=3 Tax=Phytophthora TaxID=4783 RepID=W2QLD5_PHYPN	0	Uroporphyrinogen decarboxylase n=4 Tax=Phytophthora parasitica TaxID=4792 RepID=V9FPS9_PHYPR	0	120.176	97.6168	157.13	146.407	1.80589	3.98227	5.74008	2.90666	122.831	123.174	119.236	115.463	103.608	99.0152	101.832	86.0117	149.452	166.819	145.157	167.09	146.984	138.017	150.558	150.071
PITG_00567	Uncharacterized protein n=1 Tax=Phytophthora infestans (strain T30-4) TaxID=403677 RepID=D0MR49_PHYIT	0	Uncharacterized protein n=1 Tax=Phytophthora cactorum TaxID=29920 RepID=A0A329SDD5_9STRA	0	Uncharacterized protein n=5 Tax=Phytophthora parasitica TaxID=4792 RepID=V9FQU9_PHYPR	0	8.76304	14.9439	4.59318	4.32029	0.435487	1.78158	0.172065	0.408937	8.06328	9.98371	8.78581	8.21937	14.5076	12.872	12.2955	20.1005	4.53316	4.45031	5.08876	4.30049	5.50208	3.7569	3.7858	4.23638
PITG_00568	Drug/Metabolite Transporter (DMT) Superfamily n=1 Tax=Phytophthora infestans (strain T30-4) TaxID=403677 RepID=D0MR50_PHYIT	0	Uncharacterized protein n=1 Tax=Phytophthora parasitica TaxID=4792 RepID=W2HDL6_PHYPR	0	Uncharacterized protein n=6 Tax=Phytophthora parasitica TaxID=4792 RepID=W2NUL1_PHYPR	0	52.2314	51.7927	67.2138	81.6658	3.91848	4.68444	2.25911	3.1274	45.2888	51.1665	49.0636	63.4066	50.5347	43.4252	48.0787	65.132	69.4139	62.8438	64.1183	72.4791	77.5906	81.2678	77.1721	90.6328
PITG_00569	Phosphatidyl inositol kinase (PIK-B) n=1 Tax=Phytophthora infestans (strain T30-4) TaxID=403677 RepID=D0MR51_PHYIT	0	Uncharacterized protein n=1 Tax=Phytophthora cactorum TaxID=29920 RepID=A0A329RYD2_9STRA	0	Uncharacterized protein n=1 Tax=Phytophthora parasitica TaxID=4792 RepID=W2HBY0_PHYPR	0	38.5605	59.5777	8.17621	14.2338	3.34021	2.72859	0.996978	0.143245	42.601	41.3076	41.7611	28.5721	64.3169	63.7941	57.2216	52.9782	10.4829	9.17033	6.23373	6.81786	14.2605	14.3356	13.8327	14.5064
PITG_00570	Phosphatidylserine synthase, putative n=1 Tax=Phytophthora infestans (strain T30-4) TaxID=403677 RepID=D0MR52_PHYIT	0	Uncharacterized protein n=1 Tax=Phytophthora parasitica P1976 TaxID=1317066 RepID=A0A081ARG4_PHYPR	0	Uncharacterized protein n=2 Tax=Phytophthora parasitica TaxID=4792 RepID=V9FMV6_PHYPR	0	21.5395	24.3437	28.7629	27.2599	0.898629	0.691541	1.52127	0.943611	23.5179	20.217	22.5921	19.8309	22.9703	24.8952	23.4876	26.0216	32.2987	26.567	30.2781	25.9079	27.735	29.6598	26.355	25.2899
PITG_00571	Bifunctional purine biosynthesis protein PURH, putative n=1 Tax=Phytophthora infestans (strain T30-4) TaxID=403677 RepID=D0MR53_PHYIT	0	Bifunctional purine biosynthesis protein n=1 Tax=Phytophthora cactorum TaxID=29920 RepID=A0A329RY13_9STRA	0	Phosphoribosylaminoimidazolecarboxamide formyltransferase/IMP cyclohydrolase n=6 Tax=Phytophthora parasitica TaxID=4792 RepID=W2HBN6_PHYPR	0	235.011	194.695	283.754	236.757	8.42104	9.91733	4.78784	2.85781	235.313	246.722	246.915	211.094	204.678	189.402	215.172	169.53	279.497	293.316	289.805	272.4	245.011	236.191	232.827	233.001
PITG_00572	Uncharacterized protein n=1 Tax=Phytophthora infestans (strain T30-4) TaxID=403677 RepID=D0MR54_PHYIT	2.19e-158	Uncharacterized protein n=1 Tax=Phytophthora parasitica TaxID=4792 RepID=W2NWQ7_PHYPR	9.31e-112	Uncharacterized protein n=1 Tax=Phytophthora parasitica P1569 TaxID=1317065 RepID=V9FQU5_PHYPR	3.97e-111	6.40058	8.89451	6.6112	8.71483	0.137877	0.755255	0.736157	1.02503	6.58501	5.99023	6.50378	6.52331	8.58364	9.61862	6.93595	10.4398	8.21634	7.14747	6.36095	4.72005	11.6779	8.4036	7.71721	7.06063
PITG_00573	Tyrosine-protein phosphatase, putative n=1 Tax=Phytophthora infestans (strain T30-4) TaxID=403677 RepID=D0MR55_PHYIT	9.93e-79	Tyrosine-protein phosphatase n=1 Tax=Phytophthora nicotianae TaxID=4790 RepID=A0A0W8CMB8_PHYNI	1.71e-62	Uncharacterized protein n=1 Tax=Phytophthora sojae (strain P6497) TaxID=1094619 RepID=G4YRF8_PHYSP	3.13e-62	23.4666	22.936	20.7454	23.6557	0.963743	0.871784	0.665592	1.10793	22.7116	21.2154	25.6728	24.2667	21.5195	22.9149	21.9113	25.3984	21.5325	21.9818	20.4822	18.9851	24.5909	26.1006	23.006	20.9251
PITG_00574	Endonuclease III-like, HhH-GPD superfamily base excision DNA repair enzyme, putative n=1 Tax=Phytophthora infestans (strain T30-4) TaxID=403677 RepID=D0MR56_PHYIT	0	Uncharacterized protein n=5 Tax=Phytophthora TaxID=4783 RepID=W2NV62_PHYPR	1.91e-141	Endonuclease III homolog n=3 Tax=Phytophthora parasitica TaxID=4792 RepID=W2NWQ3_PHYPR	5.64e-140	59.521	59.8221	58.558	79.1322	2.22929	1.86987	1.37181	0.831334	59.2651	58.9039	65.3801	54.5349	58.7556	61.5309	63.8422	55.1596	55.6728	57.5843	58.7751	62.1998	80.0609	77.7086	77.7545	81.0047
PITG_00575	Elongator complex protein 1, putative n=1 Tax=Phytophthora infestans (strain T30-4) TaxID=403677 RepID=D0MR57_PHYIT	0	Uncharacterized protein n=1 Tax=Phytophthora cactorum TaxID=29920 RepID=A0A329RY24_9STRA	0	Uncharacterized protein n=1 Tax=Phytophthora parasitica P10297 TaxID=1317064 RepID=W2ZTD5_PHYPR	0	48.9335	55.6612	45.8664	47.0405	2.62035	2.61579	3.31929	2.30765	54.024	49.5442	50.5469	41.6187	61.5362	54.1754	57.6945	49.2386	54.3979	46.2562	44.5266	38.2849	49.9679	50.125	47.7593	40.3098
PITG_00576	Uncharacterized protein n=1 Tax=Phytophthora infestans (strain T30-4) TaxID=403677 RepID=D0MR58_PHYIT	0	Uncharacterized protein n=1 Tax=Phytophthora sojae (strain P6497) TaxID=1094619 RepID=G4ZN89_PHYSP	0	Uncharacterized protein n=1 Tax=Phytophthora cactorum TaxID=29920 RepID=A0A329RXD0_9STRA	0	26.9401	32.4355	23.0606	20.9725	0.549796	0.801431	1.2342	1.32234	27.9527	27.8296	26.0151	25.9628	31.5539	34.231	33.261	30.6962	25.2157	23.6001	23.9172	19.5096	24.3664	21.5528	18.201	19.7698
PITG_00577	Uncharacterized protein n=1 Tax=Phytophthora infestans (strain T30-4) TaxID=403677 RepID=D0MR59_PHYIT	0	Formiminoglutamate deiminase n=5 Tax=Phytophthora TaxID=4783 RepID=W2ZU77_PHYPR	0	Formiminoglutamate deiminase n=1 Tax=Phytophthora parasitica TaxID=4792 RepID=W2HBK4_PHYPR	0	34.1488	86.3035	20.723	20.3416	2.43535	4.5681	1.44332	1.16788	40.4508	33.5702	34.0022	28.5721	78.7035	89.6795	79.1328	97.698	22.8074	22.1167	21.5	16.4677	22.2329	22.146	19.657	17.3306
PITG_00578	Metalloprotease family M38, putative n=1 Tax=Phytophthora infestans (strain T30-4) TaxID=403677 RepID=D0MR60_PHYIT	0	Uncharacterized protein n=2 Tax=Phytophthora TaxID=4783 RepID=A0A0W8DHC4_PHYNI	0	Imidazolonepropionase n=1 Tax=Phytophthora nicotianae TaxID=4790 RepID=A0A0W8CAK6_PHYNI	0	37.9908	71.6413	24.2306	28.107	0.928998	2.61412	1.17219	0.690036	35.7472	37.1893	39.365	39.6617	66.3721	76.5246	67.9407	75.7277	26.349	23.0607	21.5	26.0127	28.9701	27.979	26.2094	29.2695
PITG_00579	Secreted RxLR effector peptide protein, putative n=1 Tax=Phytophthora infestans (strain T30-4) TaxID=403677 RepID=D0MR61_PHYIT	7.86e-117	Uncharacterized protein n=1 Tax=Phytophthora nicotianae TaxID=4790 RepID=A0A0W8DWU9_PHYNI	7.05e-55	Uncharacterized protein n=1 Tax=Phytophthora cactorum TaxID=29920 RepID=A0A329RYE3_9STRA	8.23e-41	0.544543	0.248037	1e-06	0.0527888	0.197054	0.0961424	0	0.0305999	1.0751	0.124796	0.456406	0.521865	0.241793	0.2829	1e-06	0.467455	1e-06	1e-06	1e-06	1e-06	0.112287	0.0988659	1e-06	1e-06
PITG_00580	Uncharacterized protein n=1 Tax=Phytophthora infestans (strain T30-4) TaxID=403677 RepID=D0MR62_PHYIT	1.15e-117	Uncharacterized protein n=1 Tax=Phytophthora parasitica P10297 TaxID=1317064 RepID=W2YMG7_PHYPR	3.01e-66	Uncharacterized protein n=1 Tax=Phytophthora cactorum TaxID=29920 RepID=A0A329REA8_9STRA	1.67e-64	1e-06	1e-06	1e-06	1e-06	0	0	0	0	1e-06	1e-06	1e-06	1e-06	1e-06	1e-06	1e-06	1e-06	1e-06	1e-06	1e-06	1e-06	1e-06	1e-06	1e-06	1e-06
PITG_00581	Uncharacterized protein n=1 Tax=Phytophthora infestans (strain T30-4) TaxID=403677 RepID=D0MR63_PHYIT	1.16e-111	Uncharacterized protein n=1 Tax=Phytophthora parasitica CJ01A1 TaxID=1317063 RepID=W2WUY4_PHYPR	7.21e-23	Uncharacterized protein n=1 Tax=Phytophthora parasitica P10297 TaxID=1317064 RepID=W2Y1C9_PHYPR	7.4e-22	0.0285261	1e-06	0.250433	0.437335	0.0285251	0	0.0725337	0.0653585	1e-06	1e-06	0.114101	1e-06	1e-06	1e-06	1e-06	1e-06	0.424983	0.134858	0.127219	0.31467	0.561437	0.494329	0.436823	0.25675
PITG_00582	RxLR effector protein PITG_00582 n=1 Tax=Phytophthora infestans (strain T30-4) TaxID=403677 RepID=RXLRD_PHYIT	3.76e-156	Uncharacterized protein n=1 Tax=Phytophthora parasitica P1976 TaxID=1317066 RepID=A0A081ARE2_PHYPR	2.57e-77	Uncharacterized protein n=1 Tax=Phytophthora cactorum TaxID=29920 RepID=A0A329SZL4_9STRA	7.22e-75	3.29886	6.71478	0.0318055	0.362795	0.501196	0.494067	0.0318045	0.14788	4.16603	1.87195	3.76535	3.39212	5.80302	6.64816	6.30541	8.10255	1e-06	1e-06	0.127219	1e-06	0.112287	0.790927	0.291215	0.25675
PITG_00584	Oxidoreductase, putative n=1 Tax=Phytophthora infestans (strain T30-4) TaxID=403677 RepID=D0MR67_PHYIT	0	Uncharacterized protein n=4 Tax=Phytophthora parasitica TaxID=4792 RepID=W2LP26_PHYPR	0	Uncharacterized protein n=1 Tax=Phytophthora cactorum TaxID=29920 RepID=A0A329SW22_9STRA	0	1.04558	1.62709	1.61621	2.45041	0.297	0.168619	0.159673	0.123889	0.940716	1.87195	0.456406	0.913264	1.20896	1.6974	1.57635	2.02564	1.41661	1.88801	1.27219	1.88802	2.6949	2.17505	2.62094	2.31075
PITG_00585	Peroxiredoxin-like protein n=1 Tax=Phytophthora infestans (strain T30-4) TaxID=403677 RepID=D0MR68_PHYIT	0	AhpC/TSA family Redoxin, putative n=1 Tax=Phytophthora infestans (strain T30-4) TaxID=403677 RepID=D0P2L7_PHYIT	0	Uncharacterized protein n=3 Tax=Phytophthora parasitica TaxID=4792 RepID=W2HC17_PHYPR	0	99.2157	78.8285	91.6979	81.6595	2.89911	4.04012	2.015	1.29993	107.645	94.97	98.3554	95.8927	81.2423	80.0608	86.5417	67.4693	92.6464	87.3879	89.9438	96.8136	83.5418	81.4655	83.5788	78.0521
PITG_00586	Uncharacterized protein n=1 Tax=Phytophthora infestans (strain T30-4) TaxID=403677 RepID=D0MR69_PHYIT	4.73e-138	Uncharacterized protein n=1 Tax=Phytophthora infestans (strain T30-4) TaxID=403677 RepID=D0P2L9_PHYIT	3.95e-136	Uncharacterized protein n=1 Tax=Phytophthora cactorum TaxID=29920 RepID=A0A329RQZ1_9STRA	1.39e-71	1e-06	1e-06	1e-06	1e-06	0	0	0	0	1e-06	1e-06	1e-06	1e-06	1e-06	1e-06	1e-06	1e-06	1e-06	1e-06	1e-06	1e-06	1e-06	1e-06	1e-06	1e-06
PITG_00587	Uncharacterized protein n=1 Tax=Phytophthora infestans (strain T30-4) TaxID=403677 RepID=D0MR70_PHYIT	1.54e-42	Uncharacterized protein n=1 Tax=Phytophthora cactorum TaxID=29920 RepID=A0A329SX87_9STRA	2.63e-41	Uncharacterized protein n=1 Tax=Peronospora effusa TaxID=542832 RepID=A0A3M6V9H8_9STRA	9.08e-31	32.0988	20.7548	81.8743	104.006	0.733635	0.593977	1.74561	5.13086	33.0595	30.2007	33.4317	31.7033	21.7613	19.0958	21.4384	20.7238	86.13	79.1616	83.3284	78.8773	115.431	109.148	99.0132	92.4301
PITG_00588	Cathepsin, cysteine protease family C01A, putative n=2 Tax=Phytophthora infestans (strain T30-4) TaxID=403677 RepID=D0MR71_PHYIT	0	Uncharacterized protein n=1 Tax=Phytophthora parasitica TaxID=4792 RepID=W2LRJ7_PHYPR	0	Uncharacterized protein n=3 Tax=Phytophthora parasitica TaxID=4792 RepID=W2HBR9_PHYPR	0	132.434	131.464	120.307	150.825	3.15192	3.97294	0.820359	1.71681	123.906	137.526	131.445	136.859	138.668	131.973	120.276	134.939	118.995	122.451	120.731	119.05	150.24	155.813	149.102	148.145
PITG_00589	Uncharacterized protein n=1 Tax=Phytophthora infestans (strain T30-4) TaxID=403677 RepID=D0MR72_PHYIT	2.29e-70	Uncharacterized protein n=2 Tax=Phytophthora parasitica TaxID=4792 RepID=W2XL40_PHYPR	1.41e-55	Uncharacterized protein n=3 Tax=Phytophthora parasitica TaxID=4792 RepID=W2HDW0_PHYPR	1.19e-52	14.4076	12.9145	21.1257	19.7055	1.05002	0.225616	1.10177	1.11218	15.8578	13.3532	11.9806	16.4387	12.9359	13.0134	13.399	12.3096	19.8326	24.2744	20.9911	19.4047	17.7414	17.8947	22.1324	21.0535
PITG_00590	Uncharacterized protein n=1 Tax=Phytophthora infestans (strain T30-4) TaxID=403677 RepID=D0MR73_PHYIT	0	Uncharacterized protein n=1 Tax=Phytophthora cactorum TaxID=29920 RepID=A0A329SW73_9STRA	0	Uncharacterized protein n=1 Tax=Phytophthora parasitica P1569 TaxID=1317065 RepID=V9FP42_PHYPR	0	99.8964	97.1001	100.351	99.1365	0.470581	2.50565	3.89674	3.74275	98.5064	100.586	100.295	100.198	94.6618	99.1566	91.586	102.996	101.004	111.123	94.142	95.1353	105.662	104.106	97.5572	89.2207
PITG_00591	Uncharacterized protein n=1 Tax=Phytophthora infestans (strain T30-4) TaxID=403677 RepID=D0MR74_PHYIT	0	Uncharacterized protein n=3 Tax=Phytophthora parasitica TaxID=4792 RepID=W2JK57_PHYPR	0	Uncharacterized protein n=1 Tax=Phytophthora parasitica P10297 TaxID=1317064 RepID=W2ZTJ4_PHYPR	0	6.33778	10.792	0.938725	2.14156	0.920879	1.51026	0.0980178	0.291346	3.62848	6.739	7.41659	7.56704	8.58364	11.7404	8.19703	14.6469	0.991628	0.674289	1.14497	0.944011	2.13346	1.87845	1.60168	2.95263
PITG_00592	Uncharacterized protein n=1 Tax=Phytophthora infestans (strain T30-4) TaxID=403677 RepID=D0MR75_PHYIT	1.08e-49	Uncharacterized protein n=8 Tax=Phytophthora TaxID=4783 RepID=W2QK74_PHYPN	1.23e-37	Uncharacterized protein n=1 Tax=Phytophthora cactorum TaxID=29920 RepID=A0A329SY50_9STRA	4.19e-36	82.17	74.4699	76.7193	83.3958	3.34777	2.61348	3.50454	3.36752	81.1704	78.8713	76.7902	91.8482	68.4273	81.1924	74.2462	74.0137	74.5137	77.9478	68.8254	85.5903	77.9274	78.3018	85.1805	92.1733
PITG_00593	Monooxygenase, putative n=1 Tax=Phytophthora infestans (strain T30-4) TaxID=403677 RepID=D0MR76_PHYIT	2.62e-76	Uncharacterized protein n=7 Tax=Phytophthora TaxID=4783 RepID=W2NWT8_PHYPR	4.98e-74	Uncharacterized protein n=1 Tax=Phytophthora cactorum TaxID=29920 RepID=A0A329SZH3_9STRA	5.52e-73	43.7809	42.9958	57.9877	47.6147	1.00842	1.39907	2.2027	1.3134	46.2295	44.1779	43.3585	41.3578	44.8525	42.1522	45.5566	39.422	51.423	59.4723	60.429	60.6265	49.7433	49.9273	44.7016	46.0867
PITG_00594	Chaperone protein dnaJ, putative n=1 Tax=Phytophthora infestans (strain T30-4) TaxID=403677 RepID=D0MR77_PHYIT	0	Chaperone DnaJ n=7 Tax=Phytophthora TaxID=4783 RepID=W2JIA6_PHYPR	0	Chaperone protein DnaJ 2 n=1 Tax=Phytophthora cactorum TaxID=29920 RepID=A0A329SXM6_9STRA	0	67.0387	46.3512	106.946	125.976	10.557	0.804961	10.7655	17.7511	55.9054	59.7775	53.97	98.502	47.2705	44.5568	48.0787	45.4989	90.6631	90.3548	110.935	135.833	93.1985	107.072	129.3	174.333
PITG_00595	Uncharacterized protein n=1 Tax=Phytophthora infestans (strain T30-4) TaxID=403677 RepID=D0MR78_PHYIT	0	Uncharacterized protein n=1 Tax=Phytophthora parasitica TaxID=4792 RepID=W2HDN9_PHYPR	0	Uncharacterized protein n=1 Tax=Phytophthora parasitica CJ01A1 TaxID=1317063 RepID=W2XJP9_PHYPR	0	24.9389	33.4908	10.5315	15.3491	1.10462	1.0586	0.750441	0.388842	25.9369	27.58	23.2767	22.9621	33.9719	30.4118	34.3645	35.2149	11.6162	8.36119	11.4497	10.6988	14.4851	15.0276	15.58	16.3036
PITG_00596	Uncharacterized protein n=1 Tax=Phytophthora infestans (strain T30-4) TaxID=403677 RepID=D0MR79_PHYIT	0	Uncharacterized protein n=1 Tax=Phytophthora infestans (strain T30-4) TaxID=403677 RepID=D0P2M3_PHYIT	0	Uncharacterized protein n=5 Tax=Phytophthora parasitica TaxID=4792 RepID=W2JK52_PHYPR	0	0.596798	1.85807	0.0337152	0.0364027	0.0942931	0.297594	0.0337142	0.0364017	0.806328	0.374389	0.684608	0.521865	1.45076	2.68755	1.89162	1.40236	1e-06	0.134858	1e-06	1e-06	1e-06	1e-06	0.145608	1e-06
PITG_00597	Uncharacterized protein n=1 Tax=Phytophthora infestans (strain T30-4) TaxID=403677 RepID=D0MR80_PHYIT	0	Uncharacterized protein n=1 Tax=Phytophthora infestans (strain T30-4) TaxID=403677 RepID=D0P2M4_PHYIT	0	Uncharacterized protein n=2 Tax=Phytophthora parasitica TaxID=4792 RepID=W2HBN7_PHYPR	0	25.9515	24.2923	42.2907	36.8584	2.73358	0.93794	2.09741	0.601186	30.1029	26.8312	28.8677	18.0043	25.2673	26.4512	22.8571	22.5936	41.5067	43.5591	47.071	37.0262	37.2794	36.9758	38.0036	35.1748
PITG_00601	Crinkler (CRN) family protein, putative n=1 Tax=Phytophthora infestans (strain T30-4) TaxID=403677 RepID=D0MR81_PHYIT	0	Uncharacterized protein n=1 Tax=Pythium insidiosum TaxID=114742 RepID=A0A2D4CAL8_PYTIN	0	Crinkler (CRN) family protein n=1 Tax=Thraustotheca clavata TaxID=74557 RepID=A0A1V9ZW46_9STRA	0	71.9379	63.4472	117.709	152.38	12.6113	2.59455	6.43949	11.2045	57.5181	60.1518	60.3596	109.722	60.3273	61.248	61.0048	71.2089	109.504	110.314	114.243	136.777	130.927	141.279	154.635	182.678
PITG_00603	Uncharacterized protein n=1 Tax=Phytophthora infestans (strain T30-4) TaxID=403677 RepID=D0MR82_PHYIT	8.28e-128	Uncharacterized protein n=1 Tax=Phytophthora infestans (strain T30-4) TaxID=403677 RepID=D0NZZ9_PHYIT	4.84e-58	Uncharacterized protein n=1 Tax=Phytophthora infestans (strain T30-4) TaxID=403677 RepID=D0NCM8_PHYIT	2.98e-49	1e-06	1e-06	1e-06	1e-06	0	0	0	0	1e-06	1e-06	1e-06	1e-06	1e-06	1e-06	1e-06	1e-06	1e-06	1e-06	1e-06	1e-06	1e-06	1e-06	1e-06	1e-06
PITG_00605	Uncharacterized protein n=1 Tax=Phytophthora infestans (strain T30-4) TaxID=403677 RepID=D0MR83_PHYIT	2.95e-111	Uncharacterized protein n=1 Tax=Phytophthora megakarya TaxID=4795 RepID=A0A225UY20_9STRA	9.65e-17	Uncharacterized protein n=1 Tax=Phytophthora megakarya TaxID=4795 RepID=A0A225UE13_9STRA	5.98e-16	1e-06	0.0353633	1e-06	1e-06	0	0.0353623	0	0	1e-06	1e-06	1e-06	1e-06	1e-06	0.14145	1e-06	1e-06	1e-06	1e-06	1e-06	1e-06	1e-06	1e-06	1e-06	1e-06
PITG_00607	Uncharacterized protein n=1 Tax=Phytophthora infestans (strain T30-4) TaxID=403677 RepID=D0MR84_PHYIT	7.23e-46	Uncharacterized protein n=1 Tax=Phytophthora infestans (strain T30-4) TaxID=403677 RepID=D0P4Z7_PHYIT	1.96e-40	Uncharacterized protein n=1 Tax=Phytophthora infestans (strain T30-4) TaxID=403677 RepID=D0NUF5_PHYIT	1.61e-35	4.84838	9.29633	0.661662	1.31755	0.359894	1.02101	0.167203	0.366415	3.89725	5.61584	4.79226	5.08818	8.22095	10.1844	7.09358	11.6864	0.991628	0.809147	0.636095	0.20978	0.561437	1.08752	1.31047	2.31075
PITG_00608	Uncharacterized protein n=1 Tax=Phytophthora infestans (strain T30-4) TaxID=403677 RepID=D0MR85_PHYIT	3.64e-176	Uncharacterized protein n=1 Tax=Phytophthora infestans (strain T30-4) TaxID=403677 RepID=D0NQK1_PHYIT	6.79e-82	Uncharacterized protein (Fragment) n=1 Tax=Phytophthora infestans (strain T30-4) TaxID=403677 RepID=D0RM59_PHYIT	9.19e-78	33.3411	61.1108	18.4524	24.4597	2.51209	5.0807	0.858563	0.75502	28.6247	29.9511	35.2573	39.5313	52.469	65.7744	52.9654	73.2346	19.4076	20.2287	17.8106	16.3629	23.8049	26.3972	22.8604	24.7764
PITG_00612	Uncharacterized protein n=1 Tax=Phytophthora infestans (strain T30-4) TaxID=403677 RepID=D0MR86_PHYIT	5.21e-157	Uncharacterized protein n=1 Tax=Phytophthora parasitica TaxID=4792 RepID=W2NWT4_PHYPR	2.05e-106	Uncharacterized protein n=1 Tax=Phytophthora parasitica P1569 TaxID=1317065 RepID=V9FPT9_PHYPR	2.07e-106	0.535227	1.33873	0.0262233	0.0815272	0.118785	0.200252	0.0262223	0.0491522	0.403164	0.873575	0.342304	0.521865	0.967171	1.4145	1.10345	1.86982	1e-06	1e-06	1e-06	0.10489	1e-06	0.197732	1e-06	0.128375
PITG_00613	26S protease regulatory subunit 8 n=1 Tax=Phytophthora infestans (strain T30-4) TaxID=403677 RepID=D0MR87_PHYIT	0	26S protease regulatory subunit 8 n=6 Tax=Phytophthora TaxID=4783 RepID=W2LP13_PHYPR	0	26S protease regulatory subunit 8 n=1 Tax=Phytophthora parasitica P1569 TaxID=1317065 RepID=V9FP30_PHYPR	0	109.786	94.4607	99.3404	89.1602	1.30189	2.75078	2.82526	2.60099	111.139	111.942	109.994	106.069	100.465	89.1137	97.7338	90.5304	91.6547	104.11	98.5947	103.002	91.1773	92.3408	91.7328	81.3898
PITG_00614	Protein kinase n=1 Tax=Phytophthora infestans (strain T30-4) TaxID=403677 RepID=D0MR88_PHYIT	5.18e-142	AGC protein kinase n=1 Tax=Phytophthora parasitica P10297 TaxID=1317064 RepID=W2ZTI2_PHYPR	5.43e-127	AGC protein kinase n=2 Tax=Phytophthora parasitica TaxID=4792 RepID=V9FMV8_PHYPR	1.17e-126	1.85079	2.49952	0.265416	0.0848823	0.30253	0.266752	0.086455	0.0289296	1.47827	2.74552	1.48332	1.69606	1.81345	2.5461	2.52216	3.11636	0.424983	0.404574	0.127219	0.10489	0.112287	0.0988659	1e-06	0.128375
PITG_00615	Uncharacterized protein n=1 Tax=Phytophthora infestans (strain T30-4) TaxID=403677 RepID=D0MR89_PHYIT	0	Uncharacterized protein n=1 Tax=Phytophthora infestans (strain T30-4) TaxID=403677 RepID=D0P2M9_PHYIT	0	Uncharacterized protein n=1 Tax=Phytophthora cactorum TaxID=29920 RepID=A0A329SZN1_9STRA	0	1.85246	3.05583	0.0970536	0.0247172	0.475301	0.210892	0.0668305	0.0247162	2.95654	1.74715	2.05383	0.652331	3.62689	3.11191	2.6798	2.80473	0.283322	1e-06	1e-06	0.10489	1e-06	0.0988659	1e-06	1e-06
PITG_00616	Phospholipase D, Pi-sPLD-like-2 n=1 Tax=Phytophthora infestans (strain T30-4) TaxID=403677 RepID=D0MR90_PHYIT	0	Phospholipase D, Pi-sPLD-like-3 n=1 Tax=Phytophthora infestans (strain T30-4) TaxID=403677 RepID=D0P2N0_PHYIT	0	Phospholipase D gamma 1 n=2 Tax=Phytophthora TaxID=4783 RepID=A0A0W8CAU3_PHYNI	0	2.57112	1.44961	1.08348	0.890091	0.296927	0.317569	0.288363	0.00585045	2.95654	2.37113	1.82562	3.13119	2.29703	0.990152	1.57635	0.934909	0.708306	1.75315	0.508876	1.36357	0.898299	0.889793	0.873646	0.898626
PITG_00617	Phospholipase D, Pi-sPLD-like-5 n=1 Tax=Phytophthora infestans (strain T30-4) TaxID=403677 RepID=D0MR91_PHYIT	0	Phospholipase D A n=5 Tax=Phytophthora TaxID=4783 RepID=A0A0W8C8P5_PHYNI	0	Uncharacterized protein n=1 Tax=Phytophthora parasitica P10297 TaxID=1317064 RepID=W2ZUC7_PHYPR	0	0.977893	3.36776	0.971021	2.41171	0.265782	0.448244	0.173286	0.223701	0.403164	1.37276	1.48332	0.652331	2.78062	2.5461	3.62561	4.51873	0.708306	0.944005	0.763313	1.46846	2.80718	1.77959	2.62094	2.43913
PITG_00618	Uncharacterized protein n=1 Tax=Phytophthora infestans (strain T30-4) TaxID=403677 RepID=D0MR92_PHYIT	0	Uncharacterized protein n=2 Tax=Phytophthora parasitica TaxID=4792 RepID=V9FMZ2_PHYPR	0	Uncharacterized protein n=4 Tax=Phytophthora parasitica TaxID=4792 RepID=A0A081ARP6_PHYPR	0	3.66976	5.08195	2.94731	4.2374	0.430496	0.67078	0.321732	0.190366	3.89725	3.4943	4.67816	2.60933	3.86868	4.24351	5.35959	6.856	3.25821	3.64116	2.16272	2.72714	4.26692	3.85577	4.07702	4.74988
PITG_00619	Secreted RxLR effector peptide protein, putative n=1 Tax=Phytophthora infestans (strain T30-4) TaxID=403677 RepID=D0MR93_PHYIT	4.72e-100	Uncharacterized protein n=1 Tax=Phytophthora cactorum TaxID=29920 RepID=A0A329SMP7_9STRA	7.85e-50	Uncharacterized protein n=4 Tax=Phytophthora TaxID=4783 RepID=A0A0W8C5R0_PHYNI	8.46e-48	0.0947392	0.104541	0.0655197	0.0320945	0.0318835	0.0355759	0.0378594	0.0320935	0.134388	1e-06	0.114101	0.130466	0.120896	0.14145	1e-06	0.155818	1e-06	0.134858	0.127219	1e-06	1e-06	1e-06	1e-06	0.128375
PITG_00620	Kinesin-like protein n=1 Tax=Phytophthora infestans (strain T30-4) TaxID=403677 RepID=D0MR94_PHYIT	0	Kinesin-like protein n=1 Tax=Phytophthora cactorum TaxID=29920 RepID=A0A329SY07_9STRA	0	Kinesin-like protein n=1 Tax=Phytophthora parasitica TaxID=4792 RepID=W2LRM9_PHYPR	0	31.4979	35.2903	36.6114	35.8574	1.34838	2.10845	2.14292	2.02622	28.2215	34.4438	30.5792	32.747	35.5435	37.3429	29.3201	38.9546	41.2234	37.8951	36.3846	30.9426	40.1989	38.1622	31.3057	33.7627
PITG_00621	Uncharacterized protein n=1 Tax=Phytophthora infestans (strain T30-4) TaxID=403677 RepID=D0MR95_PHYIT	0	Uncharacterized protein n=1 Tax=Phytophthora parasitica TaxID=4792 RepID=W2HDY5_PHYPR	8.94e-154	Uncharacterized protein n=1 Tax=Phytophthora parasitica P10297 TaxID=1317064 RepID=W2ZTK4_PHYPR	4.31e-153	8.05693	11.3768	5.26352	6.96122	0.295254	0.542445	0.22756	0.429723	8.19767	8.36136	7.18839	8.48031	11.7269	12.1647	9.77338	11.8422	4.67482	5.39431	5.21598	5.76896	6.40038	6.82175	6.40674	8.21601
PITG_00622	Vacuolar protein sorting-associated protein 18 n=1 Tax=Phytophthora infestans (strain T30-4) TaxID=403677 RepID=D0MR96_PHYIT	0	Vacuolar protein sorting-associated protein 18 n=1 Tax=Phytophthora cactorum TaxID=29920 RepID=A0A329SZK6_9STRA	0	Uncharacterized protein n=4 Tax=Phytophthora TaxID=4783 RepID=W2NXN1_PHYPR	0	203.94	202.062	167.664	168.652	3.69031	8.91273	2.90763	7.12636	196.072	210.157	199.221	210.312	209.997	176.106	205.871	216.276	161.069	164.527	173.145	171.915	186.509	159.174	155.363	173.563
PITG_00623	4-aminobutyrate aminotransferase, putative n=1 Tax=Phytophthora infestans (strain T30-4) TaxID=403677 RepID=D0MR97_PHYIT	0	4-aminobutyrate transaminase n=3 Tax=Phytophthora parasitica TaxID=4792 RepID=W2NUQ6_PHYPR	0	4-aminobutyrate transaminase n=5 Tax=Phytophthora TaxID=4783 RepID=W2JI62_PHYPR	0	143.628	109.102	78.5214	57.4401	2.73241	3.6632	3.49081	1.50834	141.376	151.628	142.17	139.338	113.038	113.443	111.763	98.1655	78.1969	81.9936	84.9822	68.9128	53.7856	57.9354	56.9326	61.1066
PITG_00624	Uncharacterized protein n=1 Tax=Phytophthora infestans (strain T30-4) TaxID=403677 RepID=D0MR98_PHYIT	1.62e-100	Uncharacterized protein n=1 Tax=Phytophthora parasitica TaxID=4792 RepID=W2HDY0_PHYPR	8.03e-67	Uncharacterized protein n=2 Tax=Phytophthora parasitica TaxID=4792 RepID=W2XJK7_PHYPR	8.11e-67	8.95279	10.7909	0.465512	0.599436	0.191961	0.553652	0.112595	0.107622	8.86961	9.23493	8.4435	9.2631	9.7926	10.1844	10.8768	12.3096	0.566644	0.134858	0.636095	0.52445	0.673724	0.790927	0.291215	0.641876
PITG_00625	Monooxygenase, putative n=1 Tax=Phytophthora infestans (strain T30-4) TaxID=403677 RepID=D0MR99_PHYIT	4.55e-75	Uncharacterized protein n=7 Tax=Phytophthora TaxID=4783 RepID=W2LRF8_PHYPR	1.91e-72	Uncharacterized protein n=1 Tax=Phytophthora cactorum TaxID=29920 RepID=A0A329T0B8_9STRA	1.96e-70	58.2743	52.2102	41.6379	40.2515	0.805516	1.62443	1.41844	2.28847	57.6525	57.1567	57.6212	60.6668	51.3809	57.0044	49.9703	50.4851	41.79	44.2334	42.8728	37.6555	37.0548	40.2384	36.9844	46.7285
PITG_00626	Uncharacterized protein n=1 Tax=Phytophthora infestans (strain T30-4) TaxID=403677 RepID=D0MRA0_PHYIT	0	Uncharacterized protein n=4 Tax=Phytophthora parasitica TaxID=4792 RepID=W2JIF1_PHYPR	0	Uncharacterized protein n=2 Tax=Phytophthora parasitica TaxID=4792 RepID=A0A081ARN0_PHYPR	0	50.1453	55.2996	44.6489	50.8947	1.92208	1.79247	1.97098	1.72169	45.4232	48.9202	54.3123	51.9256	49.9302	56.863	57.0639	57.3411	50.4314	43.8288	41.855	42.4805	55.0208	52.1023	47.0313	49.4244
PITG_00627	Uncharacterized protein n=1 Tax=Phytophthora infestans (strain T30-4) TaxID=403677 RepID=D0MRA1_PHYIT	3.54e-176	Uncharacterized protein n=1 Tax=Phytophthora ramorum TaxID=164328 RepID=H3G868_PHYRM	2.4e-172	Uncharacterized protein n=1 Tax=Phytophthora cactorum TaxID=29920 RepID=A0A329SX49_9STRA	1.22e-171	16.687	18.6516	9.94849	10.8035	1.16218	1.22981	0.91221	0.49699	15.1858	14.6012	19.7395	17.2215	16.0792	20.9346	17.0246	20.568	12.6078	8.6309	8.90532	9.64989	9.769	12.1605	10.6294	10.6551
PITG_00628	Uncharacterized protein n=1 Tax=Phytophthora infestans (strain T30-4) TaxID=403677 RepID=D0MRA2_PHYIT	3.07e-19	Uncharacterized protein n=1 Tax=Phytophthora cactorum TaxID=29920 RepID=A0A329SXM3_9STRA	9.71e-18	Uncharacterized protein n=6 Tax=Phytophthora parasitica TaxID=4792 RepID=W2HBW0_PHYPR	2.7e-16	16.4583	21.4843	16.7535	18.3225	0.720047	1.4428	0.527728	0.656641	15.4546	18.0955	15.0614	17.2215	20.1897	25.1781	18.4433	22.1262	16.8577	18.2058	15.9024	16.0482	19.9871	17.9936	18.4922	16.8171
PITG_00629	Uncharacterized protein n=1 Tax=Phytophthora infestans (strain T30-4) TaxID=403677 RepID=D0MRA3_PHYIT	0	Uncharacterized protein n=5 Tax=Phytophthora TaxID=4783 RepID=W2HE02_PHYPR	0	Uncharacterized protein n=2 Tax=Phytophthora parasitica TaxID=4792 RepID=V9FP67_PHYPR	0	35.1032	38.6294	26.1829	26.3944	1.00774	1.19954	1.316	1.36199	35.6128	32.1975	36.8547	35.7478	38.0823	42.1522	36.8866	37.3964	27.9072	28.3201	25.9527	22.5514	27.3981	28.1768	27.6655	22.3373
PITG_00630	Uncharacterized protein n=1 Tax=Phytophthora infestans (strain T30-4) TaxID=403677 RepID=D0MRA4_PHYIT	0	Uncharacterized protein n=1 Tax=Phytophthora parasitica TaxID=4792 RepID=W2JI79_PHYPR	0	Uncharacterized protein n=1 Tax=Phytophthora parasitica TaxID=4792 RepID=W2LRF6_PHYPR	0	96.5534	101.506	78.5474	96.2198	1.36003	3.04286	3.13111	1.59991	93.1309	98.9635	95.617	98.502	95.9917	99.2981	100.571	110.163	82.3051	85.2302	74.8047	71.8497	100.273	97.284	93.4801	93.8422
PITG_00631	Uncharacterized protein n=1 Tax=Phytophthora infestans (strain T30-4) TaxID=403677 RepID=D0MRA5_PHYIT	4.48e-43	40S ribosomal protein S29 n=1 Tax=Phytophthora nicotianae TaxID=4790 RepID=A0A0W8BYX3_PHYNI	1.77e-34	Uncharacterized protein n=1 Tax=Phytophthora cactorum TaxID=29920 RepID=A0A329SW64_9STRA	1.71e-32	553.831	574.004	889.301	678.357	13.8845	9.49388	28.2337	18.6392	573.703	514.161	555.103	572.355	558.299	592.111	556.925	588.681	882.265	812.519	923.864	938.557	642.733	654.097	724.398	692.199
PITG_00632	Dolichyl-diphosphooligosaccharide-protein glycosyltransferase subunit STT3A, putative n=1 Tax=Phytophthora infestans (strain T30-4) TaxID=403677 RepID=D0MRA6_PHYIT	0	Dolichyl-diphosphooligosaccharide--protein glycosyltransferase subunit n=1 Tax=Phytophthora cactorum TaxID=29920 RepID=A0A329T0E7_9STRA	0	Uncharacterized protein n=1 Tax=Phytophthora parasitica TaxID=4792 RepID=W2JKP0_PHYPR	0	524.685	419.809	518.037	448.223	4.11249	17.013	8.9412	6.3384	515.378	529.261	533.538	520.56	449.493	414.874	441.063	373.808	495.956	523.383	514.092	538.716	450.16	432.736	446.433	463.563
PITG_00633	Proteasome subunit alpha type n=1 Tax=Phytophthora infestans (strain T30-4) TaxID=403677 RepID=D0MRA7_PHYIT	0	Proteasome subunit alpha type n=1 Tax=Phytophthora palmivora var. palmivora TaxID=611791 RepID=A0A2P4XEZ0_9STRA	3.11e-176	Proteasome subunit alpha type n=1 Tax=Phytophthora palmivora var. palmivora TaxID=611791 RepID=A0A2P4XCP6_9STRA	4.5e-176	233.217	198.866	254.878	201.681	3.92363	7.06762	7.71904	5.57868	226.175	227.379	236.646	242.667	215.195	196.333	202.719	181.217	235.299	256.365	254.819	273.029	187.969	198.523	214.189	206.042
PITG_00634	Spindle pole body component n=1 Tax=Phytophthora infestans (strain T30-4) TaxID=403677 RepID=D0MRA8_PHYIT	0	Spindle pole body component n=1 Tax=Phytophthora parasitica P1569 TaxID=1317065 RepID=V9FN41_PHYPR	0	Spindle pole body component n=1 Tax=Phytophthora parasitica TaxID=4792 RepID=W2NUZ6_PHYPR	0	46.1624	51.8103	46.2564	52.9239	2.27983	2.91089	1.55353	2.20137	42.7354	46.9234	42.6739	52.317	43.5227	55.4485	52.0196	56.2504	50.4314	43.8288	46.8166	43.9489	53.3365	58.1331	52.8556	47.3704
PITG_00635	Ryanodine-inositol 1,4,5-triphosphate receptor Ca2 channel (RIR-CaC) family protein n=1 Tax=Phytophthora infestans (strain T30-4) TaxID=403677 RepID=D0MRA9_PHYIT	0	Uncharacterized protein n=3 Tax=Phytophthora parasitica TaxID=4792 RepID=W2ZTL2_PHYPR	0	Uncharacterized protein n=3 Tax=Phytophthora parasitica TaxID=4792 RepID=W2LRF2_PHYPR	0	63.7187	85.4063	72.373	77.1228	5.68433	4.54527	1.5391	3.5352	49.7236	61.5246	66.5211	77.1056	80.7588	79.6365	82.2855	98.9446	72.9555	76.0598	71.8787	68.5981	82.5312	82.7508	67.8532	75.3562
PITG_00636	Urease n=1 Tax=Phytophthora infestans (strain T30-4) TaxID=403677 RepID=D0MRB0_PHYIT	0	Urease n=1 Tax=Phytophthora cactorum TaxID=29920 RepID=A0A329SZG3_9STRA	0	Urease n=1 Tax=Phytophthora sojae (strain P6497) TaxID=1094619 RepID=G4ZM14_PHYSP	0	186.682	169.743	88.9486	107.838	3.22065	2.01169	2.72002	2.93457	179.408	191.313	192.831	183.175	170.343	169.74	174.344	164.544	81.5968	89.4108	90.071	94.7158	100.16	106.479	113.283	111.43
PITG_00637	Uncharacterized protein n=1 Tax=Phytophthora infestans (strain T30-4) TaxID=403677 RepID=D0MRB1_PHYIT	0	Uncharacterized protein n=1 Tax=Phytophthora parasitica CJ01A1 TaxID=1317063 RepID=W2XJR9_PHYPR	0	Uncharacterized protein n=1 Tax=Phytophthora parasitica (strain INRA-310) TaxID=761204 RepID=W2QK19_PHYPN	0	148.624	183.013	143.097	196.938	3.29923	13.8802	1.67276	4.46441	139.764	153.624	147.419	153.689	166.837	180.349	161.891	222.976	140.953	143.893	140.068	147.475	201.893	194.568	185.504	205.785
PITG_00640	Protein kinase, putative n=2 Tax=Phytophthora infestans (strain T30-4) TaxID=403677 RepID=D0MRB2_PHYIT	0	Uncharacterized protein n=1 Tax=Phytophthora cactorum TaxID=29920 RepID=A0A329SXQ2_9STRA	0	TKL protein kinase n=2 Tax=Phytophthora parasitica TaxID=4792 RepID=W2LPF9_PHYPR	0	5.14081	8.4242	0.44651	0.411275	0.587904	0.315425	0.148559	0.167108	6.85379	4.74226	4.79226	4.17492	8.22095	9.33572	7.88176	8.25837	0.849967	0.134858	0.381657	0.41956	0.224575	0.889793	0.145608	0.385125
PITG_00641	Uncharacterized protein n=1 Tax=Phytophthora infestans (strain T30-4) TaxID=403677 RepID=D0MRB3_PHYIT	3.33e-172	Uncharacterized protein n=1 Tax=Phytophthora cactorum TaxID=29920 RepID=A0A329SZD3_9STRA	1.22e-156	Uncharacterized protein n=1 Tax=Phytophthora parasitica (strain INRA-310) TaxID=761204 RepID=W2QK13_PHYPN	6.03e-156	22.4718	24.4274	29.4557	30.948	0.425695	0.699665	0.283468	0.877975	21.7709	21.7146	23.0485	23.3535	23.4539	26.4512	24.2758	23.5286	29.6072	29.9384	29.642	28.635	30.7667	28.5722	32.6161	31.837
PITG_00642	Uncharacterized protein n=1 Tax=Phytophthora infestans (strain T30-4) TaxID=403677 RepID=D0MRB4_PHYIT	1.61e-61					2.67885	2.3061	0.478179	0.495583	0.449032	0.322056	0.205214	0.146278	2.55337	3.74389	2.85253	1.5656	2.29703	2.68755	2.83743	1.40236	0.991628	0.539431	0.381657	1e-06	0.449149	0.197732	0.436823	0.898626
PITG_00643	Protein kinase, putative n=1 Tax=Phytophthora infestans (strain T30-4) TaxID=403677 RepID=D0MRB5_PHYIT	0	Uncharacterized protein n=1 Tax=Phytophthora cactorum TaxID=29920 RepID=A0A329SXI5_9STRA	0	TKL protein kinase n=1 Tax=Phytophthora parasitica P1976 TaxID=1317066 RepID=A0A081ARL2_PHYPR	0	11.3176	12.6428	1.00193	1.31843	0.736492	1.57151	0.161861	0.167894	13.17	11.6061	10.8396	9.6545	15.8374	12.4476	13.8719	8.41418	1.41661	0.944005	1.01775	0.629341	1.7966	1.28526	1.16486	1.027
PITG_00644	Histone-lysine N-methyltransferase, H3 lysine-79 specific n=1 Tax=Phytophthora infestans (strain T30-4) TaxID=403677 RepID=D0MRB6_PHYIT	2.55e-119	Histone-lysine N-methyltransferase, H3 lysine-79 specific n=1 Tax=Phytophthora infestans (strain T30-4) TaxID=403677 RepID=D0NIL4_PHYIT	4.32e-114	Histone-lysine N-methyltransferase, H3 lysine-79 specific n=1 Tax=Phytophthora infestans (strain T30-4) TaxID=403677 RepID=D0NAH3_PHYIT	6.34e-114	1e-06	1e-06	1e-06	1e-06	0	0	0	0	1e-06	1e-06	1e-06	1e-06	1e-06	1e-06	1e-06	1e-06	1e-06	1e-06	1e-06	1e-06	1e-06	1e-06	1e-06	1e-06
PITG_00645	Uncharacterized protein n=1 Tax=Phytophthora infestans (strain T30-4) TaxID=403677 RepID=D0MRB7_PHYIT	2.55e-56	Uncharacterized protein n=1 Tax=Phytophthora infestans (strain T30-4) TaxID=403677 RepID=D0NBJ0_PHYIT	1.35e-50	Uncharacterized protein n=1 Tax=Phytophthora parasitica P10297 TaxID=1317064 RepID=W2YEC7_PHYPR	1.29e-27	1e-06	1e-06	1e-06	1e-06	0	0	0	0	1e-06	1e-06	1e-06	1e-06	1e-06	1e-06	1e-06	1e-06	1e-06	1e-06	1e-06	1e-06	1e-06	1e-06	1e-06	1e-06
PITG_00646	Protein kinase, putative n=1 Tax=Phytophthora infestans (strain T30-4) TaxID=403677 RepID=D0MRB8_PHYIT	0	TKL protein kinase n=5 Tax=Phytophthora parasitica TaxID=4792 RepID=W2JI92_PHYPR	0	TKL protein kinase n=1 Tax=Phytophthora parasitica TaxID=4792 RepID=W2LPD7_PHYPR	0	126.695	127.371	97.2333	88.5515	12.5212	5.40305	6.86135	5.16575	143.392	140.146	133.613	89.6303	133.832	133.246	131.152	111.254	109.787	106.133	93.5059	79.5067	99.8235	94.7135	81.1035	78.5656
PITG_00647	Uncharacterized protein n=1 Tax=Phytophthora infestans (strain T30-4) TaxID=403677 RepID=D0MRB9_PHYIT	0	Uncharacterized protein n=3 Tax=Phytophthora parasitica TaxID=4792 RepID=W2JIF9_PHYPR	0	Uncharacterized protein n=2 Tax=Phytophthora parasitica TaxID=4792 RepID=W2NWY4_PHYPR	0	46.4635	50.6977	39.3023	36.3663	1.14366	1.80839	1.31768	1.75484	43.9449	48.0466	48.7213	45.1413	46.666	48.9418	52.3349	54.848	37.1152	37.7602	43	39.3338	39.5251	38.5577	35.6739	31.7087
PITG_00648	Periodic tryptophan protein, putative n=1 Tax=Phytophthora infestans (strain T30-4) TaxID=403677 RepID=D0MRC0_PHYIT	0	Uncharacterized protein n=1 Tax=Phytophthora parasitica TaxID=4792 RepID=W2JKB0_PHYPR	0	Uncharacterized protein n=2 Tax=Phytophthora parasitica TaxID=4792 RepID=A0A081ARQ2_PHYPR	0	37.2455	27.9647	58.3109	46.0503	3.74854	1.91596	1.19098	1.68864	40.7196	43.5539	38.224	26.4847	32.4002	27.8657	28.532	23.0611	57.6561	57.4494	56.358	61.7803	46.487	45.7749	50.089	41.8503
PITG_00649	Uncharacterized protein n=1 Tax=Phytophthora infestans (strain T30-4) TaxID=403677 RepID=D0MRC1_PHYIT	0	WD40 repeat-containing protein SMU1 n=1 Tax=Phytophthora nicotianae TaxID=4790 RepID=A0A0W8CLH6_PHYNI	0	Uncharacterized protein n=1 Tax=Phytophthora parasitica P1569 TaxID=1317065 RepID=V9FPC1_PHYPR	0	29.4456	27.8055	32.425	31.7143	1.07179	0.342411	0.937472	0.861254	28.759	28.0792	32.633	28.3112	28.1688	27.5828	26.9556	28.5147	29.7488	33.8493	33.5858	32.5159	30.3176	33.0212	30.1408	33.3775
PITG_00651	Centromere/kinetochore protein, putative n=1 Tax=Phytophthora infestans (strain T30-4) TaxID=403677 RepID=D0MRC3_PHYIT	0	Uncharacterized protein n=1 Tax=Phytophthora cactorum TaxID=29920 RepID=A0A329SM56_9STRA	0	Uncharacterized protein n=2 Tax=Phytophthora parasitica P1569 TaxID=1317065 RepID=V9FNA0_PHYPR	0	72.3574	82.4119	75.7216	91.6574	2.36511	4.2745	1.31095	2.03396	65.8501	74.753	72.1121	76.7142	78.4617	82.0411	74.7191	94.4258	74.6554	78.8918	72.7692	76.5698	96.904	88.0895	88.8207	92.8152
PITG_00652	CorA Metal Ion Transporter (MIT) Family n=1 Tax=Phytophthora infestans (strain T30-4) TaxID=403677 RepID=D0MRC4_PHYIT	0	Uncharacterized protein n=1 Tax=Phytophthora cactorum TaxID=29920 RepID=A0A329SLU4_9STRA	0	Magnesium and cobalt transporter CorA n=1 Tax=Phytophthora parasitica P1976 TaxID=1317066 RepID=A0A081ARX0_PHYPR	0	22.4747	27.2391	10.5462	11.7029	0.801707	1.8332	1.0167	0.41717	24.0555	22.2138	23.2767	20.3527	22.8494	26.7341	27.5862	31.7869	12.6078	11.8675	8.26923	9.44011	11.9025	12.3582	10.4838	12.0673
PITG_00653	Uncharacterized protein n=1 Tax=Phytophthora infestans (strain T30-4) TaxID=403677 RepID=D0MRC5_PHYIT	1.19e-120	Uncharacterized protein n=5 Tax=Phytophthora parasitica TaxID=4792 RepID=W2JID0_PHYPR	3.27e-103	Uncharacterized protein n=1 Tax=Phytophthora parasitica TaxID=4792 RepID=W2LPB5_PHYPR	1.46e-102	6.55817	7.54621	3.48705	3.76345	0.312582	0.415564	0.335099	0.147751	5.91307	7.11339	7.07429	6.13191	8.46274	7.77976	6.46304	7.47927	4.39149	3.5063	2.79882	3.25159	3.36862	3.7569	4.07702	3.85125
PITG_00654	DNA damage-inducible protein 1, putative n=1 Tax=Phytophthora infestans (strain T30-4) TaxID=403677 RepID=D0MRC6_PHYIT	0	Uncharacterized protein n=2 Tax=Phytophthora parasitica P1976 TaxID=1317066 RepID=A0A081ARW5_PHYPR	0	Uncharacterized protein n=2 Tax=Phytophthora parasitica TaxID=4792 RepID=W2NX13_PHYPR	0	80.4305	83.4727	80.5967	68.1139	2.52702	1.9253	1.67923	1.06441	74.451	80.868	79.6428	86.7601	83.7812	79.6365	81.8126	88.6606	75.7887	81.0496	82.0562	83.4925	69.8427	68.2175	69.3093	65.0862
PITG_00655	Uncharacterized protein n=1 Tax=Phytophthora infestans (strain T30-4) TaxID=403677 RepID=D0MRC7_PHYIT	0	DDI1 2 protein n=1 Tax=Phytophthora nicotianae TaxID=4790 RepID=A0A0W8DPB6_PHYNI	0	Uncharacterized protein n=3 Tax=Phytophthora parasitica TaxID=4792 RepID=W2QKZ4_PHYPN	0	17.3311	18.0201	15.7249	17.7536	1.043	1.95062	1.21519	0.670635	15.8578	16.4731	20.4241	16.5692	15.2329	18.8129	14.8177	23.2169	15.5827	18.7452	15.7751	12.7966	19.0888	16.214	18.6378	17.0739
PITG_00656	Uncharacterized protein n=1 Tax=Phytophthora infestans (strain T30-4) TaxID=403677 RepID=D0MRC8_PHYIT	7.19e-154	Ankyrin repeat domain-containing protein 50 n=7 Tax=Phytophthora TaxID=4783 RepID=A0A0W8DPE8_PHYNI	1.07e-153	Uncharacterized protein n=1 Tax=Phytophthora cactorum TaxID=29920 RepID=A0A329SLA5_9STRA	1.41e-152	69.7025	61.2586	86.4935	84.1425	1.44135	5.21081	1.57115	1.95104	73.779	67.0156	69.2595	68.7557	64.0751	64.2184	70.4629	46.278	88.8215	83.6119	83.9645	89.5761	79.2749	88.2872	82.9964	86.0113
PITG_00657	Uncharacterized protein n=1 Tax=Phytophthora infestans (strain T30-4) TaxID=403677 RepID=D0MRC9_PHYIT	0	Uncharacterized protein n=1 Tax=Phytophthora parasitica P1976 TaxID=1317066 RepID=A0A081ARW0_PHYPR	0	Uncharacterized protein n=1 Tax=Phytophthora parasitica (strain INRA-310) TaxID=761204 RepID=W2QJX4_PHYPN	0	22.5627	33.9242	11.3239	15.5865	1.38747	1.59044	0.887543	1.08959	22.5772	26.4568	20.9947	20.2223	29.6196	36.3527	33.4187	36.3056	11.4746	13.3509	11.4497	9.02055	18.4151	15.9174	13.2503	14.7631
PITG_00658	Uncharacterized protein n=1 Tax=Phytophthora infestans (strain T30-4) TaxID=403677 RepID=D0MRD0_PHYIT	0	Uncharacterized protein n=5 Tax=Phytophthora parasitica TaxID=4792 RepID=W2NUV5_PHYPR	0	Uncharacterized protein n=1 Tax=Phytophthora cactorum TaxID=29920 RepID=A0A329SM87_9STRA	0	33.0581	36.0015	34.307	36.6658	0.395192	0.966852	0.976716	1.58345	32.1187	33.4454	32.7471	33.9212	33.4883	35.9284	36.4137	38.1755	35.5569	32.7705	36.3846	32.5159	39.7497	33.6144	39.0229	34.2762
PITG_00659	Uncharacterized protein n=1 Tax=Phytophthora infestans (strain T30-4) TaxID=403677 RepID=D0MRD1_PHYIT	0	Uncharacterized protein n=1 Tax=Phytophthora parasitica (strain INRA-310) TaxID=761204 RepID=W2QKY7_PHYPN	0	Uncharacterized protein n=1 Tax=Phytophthora parasitica TaxID=4792 RepID=W2LPH0_PHYPR	0	34.9219	39.3429	35.2846	31.8513	0.83369	2.24658	1.53305	1.1328	32.7907	35.9414	36.5124	34.4431	39.1704	39.7475	33.7339	44.7198	38.1068	37.7602	32.4408	32.8306	34.1354	32.6257	31.8881	28.756
PITG_00660	Uncharacterized protein n=1 Tax=Phytophthora infestans (strain T30-4) TaxID=403677 RepID=D0MRD2_PHYIT	0	Uncharacterized protein n=4 Tax=Phytophthora TaxID=4783 RepID=A0A081ARV6_PHYPR	0	Uncharacterized protein n=2 Tax=Phytophthora parasitica TaxID=4792 RepID=W2NXS7_PHYPR	0	113.356	132.06	22.5518	48.7867	2.96337	4.72328	1.64374	2.95903	117.858	114.189	116.612	104.764	124.04	132.397	126.581	145.223	23.5157	26.0276	22.5177	18.146	49.0696	52.5967	40.3333	53.1473
PITG_00661	Deoxyhypusine synthase, putative n=1 Tax=Phytophthora infestans (strain T30-4) TaxID=403677 RepID=D0MRD3_PHYIT	0	Putative deoxyhypusine synthase n=1 Tax=Phytophthora cactorum TaxID=29920 RepID=A0A329SNW3_9STRA	0	Deoxyhypusine synthase n=5 Tax=Phytophthora TaxID=4783 RepID=W2NX04_PHYPR	0	14.2868	14.3308	17.4711	13.1533	1.7434	0.803863	0.305395	0.574604	17.2017	15.8491	14.8332	9.2631	16.4419	14.7108	12.9261	13.2445	17.7076	17.6664	17.9379	16.5726	12.2393	14.039	12.0854	14.2496
PITG_00662	Uncharacterized protein n=1 Tax=Phytophthora infestans (strain T30-4) TaxID=403677 RepID=D0MRD4_PHYIT	0	Uncharacterized protein n=1 Tax=Phytophthora cactorum TaxID=29920 RepID=A0A329SLG8_9STRA	0	Uncharacterized protein n=1 Tax=Phytophthora parasitica TaxID=4792 RepID=W2HC02_PHYPR	0	96.7843	94.9081	120.694	114.741	1.93571	2.24538	4.8522	2.345	97.0282	101.959	95.3888	92.7615	93.5738	91.5183	101.517	93.0235	123.245	132.43	117.805	109.295	110.491	120.518	111.39	116.565
PITG_00663	Putative rRNA methyltransferase n=1 Tax=Phytophthora infestans (strain T30-4) TaxID=403677 RepID=D0MRD5_PHYIT	0	Putative rRNA methyltransferase n=1 Tax=Phytophthora cactorum TaxID=29920 RepID=A0A329SLG1_9STRA	0	Putative rRNA methyltransferase n=3 Tax=Phytophthora TaxID=4783 RepID=W2QKY2_PHYPN	0	288.468	278.744	453.1	449.676	39.8196	14.9614	50.5456	46.1173	340.539	331.334	311.611	170.389	294.624	288.7	297.458	234.195	553.895	491.557	451.754	315.195	553.24	488.496	418.185	338.782
PITG_00664	Uncharacterized protein n=1 Tax=Phytophthora infestans (strain T30-4) TaxID=403677 RepID=D0MRD6_PHYIT	0	Uncharacterized protein n=3 Tax=Phytophthora parasitica P10297 TaxID=1317064 RepID=W2ZUL8_PHYPR	0	Uncharacterized protein n=1 Tax=Phytophthora nicotianae TaxID=4790 RepID=A0A0W8DQ97_PHYNI	0	127.121	130.899	151.942	168.237	2.88806	2.7511	6.23103	6.389	121.487	125.296	126.538	135.163	125.853	130.276	128.788	138.678	138.545	164.661	144.393	160.167	178.874	165.502	151.286	177.286
PITG_00665	Uncharacterized protein n=1 Tax=Phytophthora infestans (strain T30-4) TaxID=403677 RepID=D0MRD7_PHYIT	4.64e-142	Uncharacterized protein n=4 Tax=Phytophthora parasitica TaxID=4792 RepID=W2NUU6_PHYPR	7.81e-128	T-snare vti1 n=1 Tax=Phytophthora palmivora var. palmivora TaxID=611791 RepID=A0A2P4YS42_9STRA	1.74e-127	39.9267	45.8935	40.3951	44.9597	0.571482	1.09679	1.55952	1.02481	41.5259	38.8117	39.7073	39.6617	45.6988	46.5371	43.0344	48.3036	44.7649	37.4905	40.2012	39.124	46.5992	46.467	42.2262	44.5462
PITG_00666	Kinesin-like protein n=1 Tax=Phytophthora infestans (strain T30-4) TaxID=403677 RepID=D0MRD8_PHYIT	0	Uncharacterized protein n=1 Tax=Phytophthora cactorum TaxID=29920 RepID=A0A329SLC4_9STRA	0	Uncharacterized protein n=1 Tax=Phytophthora parasitica P10297 TaxID=1317064 RepID=W2ZTP6_PHYPR	0	20.4988	27.6405	11.5688	15.4743	0.657624	1.34983	1.25148	1.18307	20.6958	19.2186	22.2498	19.8309	23.6957	28.7144	29.793	28.3589	13.5995	13.6206	10.5592	8.4961	15.8325	18.4879	12.8135	14.7631
PITG_00668	Uncharacterized protein n=1 Tax=Phytophthora infestans (strain T30-4) TaxID=403677 RepID=D0MRD9_PHYIT	0	Uncharacterized protein n=1 Tax=Phytophthora cactorum TaxID=29920 RepID=A0A329SPN9_9STRA	0	Agmatine coumaroyltransferase-2 n=1 Tax=Phytophthora nicotianae TaxID=4790 RepID=A0A0W8DPP2_PHYNI	0	50.1041	53.9218	51.1321	58.9342	4.38995	1.79464	0.885487	1.52512	60.4746	50.0433	50.8892	39.0094	56.9422	55.5899	54.3841	48.7711	50.2897	49.2231	53.3047	51.7108	61.9826	61.0991	55.9134	56.7418
PITG_00669	Uncharacterized protein n=1 Tax=Phytophthora infestans (strain T30-4) TaxID=403677 RepID=D0MRE0_PHYIT	1.28e-127	Uncharacterized protein n=6 Tax=Phytophthora TaxID=4783 RepID=W2NWZ3_PHYPR	6.07e-114	Uncharacterized protein n=1 Tax=Phytophthora parasitica (strain INRA-310) TaxID=761204 RepID=W2QJ70_PHYPN	3.44e-113	14.5625	13.7169	28.6071	19.0835	1.1065	0.843082	1.91824	0.910713	12.9013	13.2284	14.3768	17.7434	12.2105	14.4279	15.7635	12.4655	33.2904	29.5339	27.4793	24.1247	20.9977	17.8947	20.2395	17.2023
PITG_00670	Uncharacterized protein n=1 Tax=Phytophthora infestans (strain T30-4) TaxID=403677 RepID=D0MRE1_PHYIT	2.03e-124	Uncharacterized protein n=1 Tax=Phytophthora sojae (strain P6497) TaxID=1094619 RepID=G4ZL72_PHYSP	1.29e-92	Uncharacterized protein n=1 Tax=Phytophthora megakarya TaxID=4795 RepID=A0A225X428_9STRA	2.52e-91	11.1232	8.55045	9.30389	9.56981	0.499956	0.628527	0.514971	0.866731	12.3637	10.9821	9.92682	11.2201	9.55081	6.78961	8.5123	9.34909	8.21634	10.6538	8.90532	9.44011	10.7796	11.1718	8.88207	7.44576
PITG_00671	Uncharacterized protein n=1 Tax=Phytophthora infestans (strain T30-4) TaxID=403677 RepID=D0MRE2_PHYIT	7.22e-91	Uncharacterized protein n=1 Tax=Phytophthora cactorum TaxID=29920 RepID=A0A329SNV4_9STRA	1.64e-63	Uncharacterized protein n=2 Tax=Phytophthora parasitica TaxID=4792 RepID=W2ZTQ7_PHYPR	1.86e-62	4.34701	3.84	3.56713	5.01132	0.301007	0.454969	0.413268	0.535664	4.70358	3.61909	4.10765	4.95772	3.50599	4.95076	4.09851	2.80473	4.53316	2.5623	3.81657	3.35648	6.51267	4.44897	4.07702	5.00663
PITG_00672	Uncharacterized protein n=1 Tax=Phytophthora infestans (strain T30-4) TaxID=403677 RepID=D0MRE3_PHYIT	0	Uncharacterized protein n=3 Tax=Phytophthora TaxID=4783 RepID=A0A081ART7_PHYPR	0	Uncharacterized protein n=2 Tax=Phytophthora parasitica TaxID=4792 RepID=W2HDU5_PHYPR	0	34.1743	53.603	0.731273	1.58954	2.12043	1.54839	0.132027	0.275726	33.3282	38.9365	35.5996	28.833	50.2929	57.7117	52.6501	53.7573	0.708306	0.404574	0.763313	1.0489	1.34745	1.68072	1.01925	2.31075
PITG_00673	Carbonic anhydrase, putative n=1 Tax=Phytophthora infestans (strain T30-4) TaxID=403677 RepID=D0MRE4_PHYIT	0	Uncharacterized protein n=4 Tax=Phytophthora TaxID=4783 RepID=W2HC77_PHYPR	0	Uncharacterized protein n=2 Tax=Phytophthora parasitica TaxID=4792 RepID=V9FN71_PHYPR	0	8.89916	17.2622	3.12015	5.3491	0.347225	1.14838	0.817647	0.351812	9.27278	8.11176	8.5576	9.6545	15.112	19.9445	15.6059	18.3865	2.5499	5.25946	3.30769	1.36357	6.06352	5.04216	4.51384	5.77688
PITG_00674	Carbonic anhydrase n=1 Tax=Phytophthora infestans (strain T30-4) TaxID=403677 RepID=D0MRE5_PHYIT	0	Carbonic anhydrase n=1 Tax=Phytophthora cactorum TaxID=29920 RepID=A0A329SLM9_9STRA	0	Carbonic anhydrase n=7 Tax=Phytophthora TaxID=4783 RepID=W2NXV4_PHYPR	0	56.8826	93.2689	0.968839	1.05381	3.23028	3.24059	0.232431	0.168053	57.9212	65.3933	53.8559	50.36	90.1887	102.976	89.5368	90.3746	0.991628	1.61829	0.636095	0.629341	0.673724	1.38412	0.873646	1.28375
PITG_00675	Uncharacterized protein n=1 Tax=Phytophthora infestans (strain T30-4) TaxID=403677 RepID=D0MRE6_PHYIT	0	Uncharacterized protein n=1 Tax=Phytophthora cactorum TaxID=29920 RepID=A0A329SQ10_9STRA	0	Uncharacterized protein n=1 Tax=Phytophthora parasitica (strain INRA-310) TaxID=761204 RepID=W2QJ48_PHYPN	0	45.0411	48.6293	16.6826	23.7072	2.0758	1.43478	0.646534	1.48525	45.5575	45.8003	49.4059	39.4008	49.3257	44.4154	50.7585	50.0176	16.1494	17.6664	17.8106	15.1042	23.6926	25.7051	25.9182	19.513
PITG_00676	Transcription factor n=1 Tax=Phytophthora infestans (strain T30-4) TaxID=403677 RepID=D0MRE7_PHYIT	0	Epidermal growth factor receptor substrate 15 n=4 Tax=Phytophthora TaxID=4783 RepID=A0A0W8DPG9_PHYNI	0	Uncharacterized protein n=1 Tax=Phytophthora cactorum TaxID=29920 RepID=A0A329SLE9_9STRA	0	58.9065	67.3404	85.9523	82.4056	1.05792	2.314	0.710488	3.47653	60.3402	61.0254	56.5943	57.6661	65.6467	73.1298	68.4137	62.1715	85.5633	86.4439	84.2189	87.5832	79.724	76.8188	80.5211	92.5585
PITG_00679	Uncharacterized protein n=1 Tax=Phytophthora infestans (strain T30-4) TaxID=403677 RepID=D0MRE8_PHYIT	7.23e-98	Uncharacterized protein n=1 Tax=Phytophthora infestans (strain T30-4) TaxID=403677 RepID=D0P0S2_PHYIT	2.75e-78	Uncharacterized protein n=1 Tax=Phytophthora megakarya TaxID=4795 RepID=A0A225UIY6_9STRA	3.81e-30	0.0638162	0.191635	1e-06	1e-06	0.0368619	0.0985201	0	0	1e-06	0.124796	1e-06	0.130466	1e-06	0.14145	0.157635	0.467455	1e-06	1e-06	1e-06	1e-06	1e-06	1e-06	1e-06	1e-06
PITG_00680	Uncharacterized protein n=1 Tax=Phytophthora infestans (strain T30-4) TaxID=403677 RepID=D0MRE9_PHYIT	0	Epidermal growth factor receptor substrate 15 n=4 Tax=Phytophthora TaxID=4783 RepID=A0A0W8DPG9_PHYNI	0	Uncharacterized protein n=1 Tax=Plasmopara halstedii TaxID=4781 RepID=A0A0P1A5P5_9STRA	1.48e-165	93.9818	94.3292	114.801	129.929	5.12079	1.6254	4.77454	4.07685	104.554	98.3395	92.5362	80.4977	98.2887	95.0546	90.4826	93.4909	125.653	118.54	103.302	111.708	141.257	129.712	126.533	122.213
PITG_00681	Rab1 family GTPase, putative n=1 Tax=Phytophthora infestans (strain T30-4) TaxID=403677 RepID=D0MRF0_PHYIT	8.07e-151	GTP-binding protein YPTC1, variant n=7 Tax=Phytophthora TaxID=4783 RepID=W2JKU9_PHYPR	1.56e-149	Uncharacterized protein n=1 Tax=Phytophthora sojae (strain P6497) TaxID=1094619 RepID=G4ZL64_PHYSP	3.09e-148	120.035	129.504	95.2361	101.61	3.32954	3.78683	2.14257	1.79764	116.918	129.289	120.035	113.897	125.49	126.032	125.635	140.86	97.0379	93.0519	90.5799	100.275	106.561	99.3602	101.925	98.5921
PITG_00682	Carbonic anhydrase n=1 Tax=Phytophthora infestans (strain T30-4) TaxID=403677 RepID=D0MRF1_PHYIT	0	Carbonic anhydrase n=7 Tax=Phytophthora TaxID=4783 RepID=W2NUY7_PHYPR	0	Carbonic anhydrase n=1 Tax=Phytophthora parasitica TaxID=4792 RepID=W2HC14_PHYPR	0	142.586	110.629	168.588	127.081	5.24527	4.99648	2.71141	4.4187	150.111	152.501	137.264	130.466	119.687	108.634	116.808	97.3864	161.494	171.674	173.781	167.405	137.552	125.164	129.3	116.308
PITG_00683	Uncharacterized protein n=1 Tax=Phytophthora infestans (strain T30-4) TaxID=403677 RepID=D0MRF2_PHYIT	1.27e-132	Uncharacterized protein n=7 Tax=Phytophthora TaxID=4783 RepID=W2HE76_PHYPR	5.21e-118	Uncharacterized protein n=1 Tax=Phytophthora cactorum TaxID=29920 RepID=A0A329SSG7_9STRA	5.18e-113	17.6412	16.326	16.9606	17.6413	0.761368	0.967334	0.59387	0.305001	15.9922	18.3451	19.3972	16.8301	14.8702	19.0958	15.133	16.2051	15.4411	17.5315	18.1923	16.6775	17.8537	16.9061	18.3466	17.459
PITG_00684	Uncharacterized protein n=1 Tax=Phytophthora infestans (strain T30-4) TaxID=403677 RepID=D0MRF3_PHYIT	3.42e-111	Uncharacterized protein n=1 Tax=Phytophthora cactorum TaxID=29920 RepID=A0A329SRW0_9STRA	3.84e-104	Uncharacterized protein n=4 Tax=Phytophthora parasitica TaxID=4792 RepID=W2QJ37_PHYPN	7.43e-102	4.82099	6.08581	5.74388	5.87917	0.093698	0.677506	0.660583	0.482291	4.56919	4.86706	5.02046	4.82725	4.47316	7.49686	5.51723	6.856	7.22472	6.47318	4.45266	4.82494	7.0741	6.22855	4.95066	5.26338
PITG_00685	Uncharacterized protein n=1 Tax=Phytophthora infestans (strain T30-4) TaxID=403677 RepID=D0MRF4_PHYIT	7.58e-130	Uncharacterized protein n=1 Tax=Phytophthora cactorum TaxID=29920 RepID=A0A329SQ25_9STRA	4.44e-128	Uncharacterized protein n=1 Tax=Phytophthora megakarya TaxID=4795 RepID=A0A225WN88_9STRA	5.04e-126	22.7329	23.9921	23.2438	18.8877	0.83369	0.744123	0.873191	1.16239	22.7116	24.4601	23.2767	20.4832	24.1793	26.0268	22.8571	22.9053	25.7823	21.847	22.8994	22.4465	19.3134	18.0925	21.8412	16.3036
PITG_00686	Tyrosyl-DNA phosphodiesterase, putative n=1 Tax=Phytophthora infestans (strain T30-4) TaxID=403677 RepID=D0MRF5_PHYIT	0	Uncharacterized protein n=1 Tax=Phytophthora sojae (strain P6497) TaxID=1094619 RepID=G4ZKE5_PHYSP	0	Tyrosyl-DNA phosphodiesterase n=1 Tax=Phytophthora megakarya TaxID=4795 RepID=A0A225WPR3_9STRA	0	98.1469	114.714	92.267	108.262	2.02652	2.20253	2.80962	2.7953	101.866	95.594	101.322	93.8052	112.313	118.252	109.714	118.578	96.8962	95.4794	92.3609	84.3316	114.196	111.718	104.692	102.443
PITG_00687	Serine protease family S09X, putative n=1 Tax=Phytophthora infestans (strain T30-4) TaxID=403677 RepID=D0MRF6_PHYIT	0	Uncharacterized protein n=2 Tax=Phytophthora parasitica TaxID=4792 RepID=A0A081ARZ3_PHYPR	0	Uncharacterized protein n=1 Tax=Phytophthora cactorum TaxID=29920 RepID=A0A329SSX0_9STRA	0	21.33	23.9469	27.4118	27.2269	0.660682	1.13838	1.93418	1.15184	21.2333	23.2121	20.6524	20.2223	21.6404	22.9149	24.2758	26.9566	31.4488	25.3533	29.7692	23.0758	28.4087	29.2643	27.2286	24.0061
PITG_00688	Cytochrome oxidase assembly protein, putative n=1 Tax=Phytophthora infestans (strain T30-4) TaxID=403677 RepID=D0MRF7_PHYIT	0	Uncharacterized protein n=10 Tax=Phytophthora parasitica TaxID=4792 RepID=W2NV98_PHYPR	0	Uncharacterized protein n=3 Tax=Phytophthora parasitica P1976 TaxID=1317066 RepID=A0A081ARY9_PHYPR	0	38.8979	40.1398	47.9573	52.1321	0.835973	1.057	0.253781	1.58807	40.4508	40.0596	36.8547	38.2266	42.1928	41.7278	38.463	38.1755	48.5898	48.1443	47.5799	47.5152	55.9191	49.7295	53.5836	49.296
PITG_00689	Mitochondrial Carrier (MC) Family n=1 Tax=Phytophthora infestans (strain T30-4) TaxID=403677 RepID=D0MRF8_PHYIT	0	Cell cycle checkpoint protein n=5 Tax=Phytophthora TaxID=4783 RepID=A0A0W8DNB8_PHYNI	0	Uncharacterized protein n=1 Tax=Phytophthora parasitica CJ01A1 TaxID=1317063 RepID=W2XIR3_PHYPR	0	68.3879	97.215	34.4879	35.9247	15.9013	24.7378	1.02604	0.825829	44.3481	60.2766	53.8559	115.071	75.5602	65.9158	76.2954	171.088	36.2652	32.0962	36.1302	33.4599	37.9531	34.5042	34.6546	36.5869
PITG_00690	12-oxophytodienoate reductase, putative n=1 Tax=Phytophthora infestans (strain T30-4) TaxID=403677 RepID=D0MRF9_PHYIT	1.86e-180	Uncharacterized protein n=1 Tax=Phytophthora parasitica (strain INRA-310) TaxID=761204 RepID=W2QLM7_PHYPN	6.42e-157	Uncharacterized protein n=2 Tax=Phytophthora parasitica TaxID=4792 RepID=W2ZUR1_PHYPR	6.78e-157	1.64974	0.94628	0.654516	0.446058	0.189628	0.113383	0.0436191	0.118256	2.15021	1.49756	1.25512	1.69606	1.08807	1.1316	0.630541	0.934909	0.708306	0.539431	0.636095	0.734231	0.561437	0.692061	0.145608	0.385125
PITG_00691	Serine protease family S08A, putative n=1 Tax=Phytophthora infestans (strain T30-4) TaxID=403677 RepID=D0MRG0_PHYIT	0	Uncharacterized protein n=1 Tax=Phytophthora cactorum TaxID=29920 RepID=A0A329SP61_9STRA	0	Uncharacterized protein n=1 Tax=Phytophthora parasitica TaxID=4792 RepID=W2LRP2_PHYPR	0	2.80952	3.20751	2.71	3.93024	0.195815	0.483685	0.167248	0.503481	2.68776	2.37113	3.30894	2.87026	3.98958	2.40465	4.09851	2.33727	2.5499	2.69716	3.18047	2.41247	4.26692	4.6467	4.36823	2.43913
PITG_00692	12-oxophytodienoate reductase, putative n=1 Tax=Phytophthora infestans (strain T30-4) TaxID=403677 RepID=D0MRG1_PHYIT	0	Uncharacterized protein n=1 Tax=Phytophthora cactorum TaxID=29920 RepID=A0A329SPY6_9STRA	0	Diacylglycerol O-acyltransferase 2 n=7 Tax=Phytophthora TaxID=4783 RepID=A0A0W8AYJ1_PHYNI	0	1.16044	1.28767	0.4489	0.548931	0.191252	0.347443	0.0784812	0.182153	0.806328	0.998371	1.14101	1.69606	1.69255	1.27305	0.31527	1.86982	0.424983	0.674289	0.381657	0.31467	0.336862	0.197732	1.01925	0.641876
PITG_00693	Plasma membrane ATPase n=1 Tax=Phytophthora infestans (strain T30-4) TaxID=403677 RepID=D0MRG2_PHYIT	0	Plasma membrane ATPase n=7 Tax=Phytophthora TaxID=4783 RepID=A0A0W8CS27_PHYNI	0	Plasma membrane ATPase n=1 Tax=Phytophthora parasitica TaxID=4792 RepID=W2LPP5_PHYPR	0	599.845	490.156	546.113	449.071	16.1341	16.5011	7.51539	14.8202	606.493	632.218	605.536	555.134	523.118	446.134	505.221	486.153	538.312	565.324	549.967	530.849	493.278	429.869	436.532	436.604
PITG_00694	Sulfate Permease (SulP) Family n=1 Tax=Phytophthora infestans (strain T30-4) TaxID=403677 RepID=D0MRG3_PHYIT	0	Uncharacterized protein n=4 Tax=Phytophthora parasitica TaxID=4792 RepID=W2JKH2_PHYPR	0	Uncharacterized protein n=1 Tax=Phytophthora parasitica P10297 TaxID=1317064 RepID=W2ZUQ8_PHYPR	0	28.866	26.1222	44.3119	48.2733	0.641696	0.339927	2.59249	1.87806	30.5061	28.5784	28.9818	27.3979	25.3882	26.5926	26.798	25.71	39.5235	44.3682	41.855	51.501	44.8027	51.0148	45.284	51.9919
PITG_00695	Importin, putative n=1 Tax=Phytophthora infestans (strain T30-4) TaxID=403677 RepID=D0MRG4_PHYIT	0	Uncharacterized protein n=1 Tax=Phytophthora parasitica TaxID=4792 RepID=W2JIJ8_PHYPR	0	Uncharacterized protein n=1 Tax=Phytophthora parasitica P1976 TaxID=1317066 RepID=A0A081AS39_PHYPR	0	233.83	217.612	307.369	289.693	3.96489	2.04676	7.29225	4.18733	222.278	237.238	240.183	235.622	220.152	215.287	213.123	221.885	285.73	315.837	311.559	316.349	294.642	285.92	298.35	279.858
PITG_00696	Uncharacterized protein n=1 Tax=Phytophthora infestans (strain T30-4) TaxID=403677 RepID=D0MRG5_PHYIT	0	Uncharacterized protein n=1 Tax=Phytophthora parasitica P1976 TaxID=1317066 RepID=A0A081AS38_PHYPR	5.89e-135	Uncharacterized protein n=2 Tax=Phytophthora parasitica TaxID=4792 RepID=W2ZU26_PHYPR	6.64e-135	2.79665	5.05923	1.23773	1.75652	0.192235	0.503327	0.259112	0.191982	2.95654	2.24633	2.85253	3.13119	4.95675	4.95076	3.94088	6.38855	1.69993	1.48344	0.508876	1.25868	2.02117	1.18639	1.8929	1.92563
PITG_00697	Uncharacterized protein n=1 Tax=Phytophthora infestans (strain T30-4) TaxID=403677 RepID=D0MRG6_PHYIT	2.2e-111	Uncharacterized protein n=7 Tax=Phytophthora TaxID=4783 RepID=A0A0W8AYI9_PHYNI	1.36e-106	Uncharacterized protein n=1 Tax=Phytophthora cactorum TaxID=29920 RepID=A0A329SPL7_9STRA	4.8e-106	128.036	100.611	114.847	77.226	5.23757	3.77455	4.86397	3.2681	134.791	129.289	135.21	112.853	102.762	100.854	108.453	90.3746	110.921	104.919	127.855	115.694	68.383	76.8188	83.7244	79.9777
PITG_00698	Uncharacterized protein n=1 Tax=Phytophthora infestans (strain T30-4) TaxID=403677 RepID=D0MRG7_PHYIT	3.42e-117	Uncharacterized protein n=1 Tax=Phytophthora sojae (strain P6497) TaxID=1094619 RepID=G4ZKC7_PHYSP	1.16e-88	Uncharacterized protein n=1 Tax=Phytophthora megakarya TaxID=4795 RepID=A0A225WB43_9STRA	1.6e-80	7.32263	18.1113	3.75313	4.39183	0.768528	1.16703	0.807767	0.321191	6.45063	7.61258	9.35631	5.87098	17.6509	20.6517	15.133	19.0098	5.80811	4.18059	2.92603	2.0978	4.94064	4.6467	4.51384	3.46613
PITG_00699	Dynactin subunit 5, putative n=1 Tax=Phytophthora infestans (strain T30-4) TaxID=403677 RepID=D0MRG8_PHYIT	1.33e-135	Uncharacterized protein n=4 Tax=Phytophthora parasitica TaxID=4792 RepID=W2ZX29_PHYPR	2.84e-130	Uncharacterized protein n=1 Tax=Phytophthora cactorum TaxID=29920 RepID=A0A329SSV4_9STRA	7.7e-130	14.8935	15.9652	20.7148	22.9011	0.387589	0.987637	1.59825	1.1439	15.7234	14.6012	15.2896	13.9599	15.8374	18.3885	16.0788	13.5562	25.499	19.4195	18.9556	18.9851	24.4786	24.0244	23.5884	19.513
PITG_00700	Uncharacterized protein n=1 Tax=Phytophthora infestans (strain T30-4) TaxID=403677 RepID=D0MRG9_PHYIT	0	Uncharacterized protein n=1 Tax=Phytophthora parasitica CJ01A1 TaxID=1317063 RepID=W2XJI7_PHYPR	0	Uncharacterized protein n=1 Tax=Phytophthora cactorum TaxID=29920 RepID=A0A329SPS5_9STRA	0	6.40887	7.50929	2.53641	3.26109	0.195501	0.574284	0.16488	0.222295	6.98818	6.23982	6.27558	6.13191	6.6493	8.48701	8.5123	6.38855	2.26658	2.96687	2.28994	2.62225	3.70548	2.66938	3.20337	3.46613
PITG_00701	Uncharacterized protein n=1 Tax=Phytophthora infestans (strain T30-4) TaxID=403677 RepID=D0MRH0_PHYIT	0	Uncharacterized protein n=1 Tax=Phytophthora cactorum TaxID=29920 RepID=A0A329SSC4_9STRA	0	Uncharacterized protein n=1 Tax=Phytophthora parasitica P10297 TaxID=1317064 RepID=W2ZTZ2_PHYPR	0	8.62088	10.3815	8.75095	8.23574	0.735411	0.352904	0.350451	1.13281	9.54155	8.36136	9.92682	6.65378	10.7598	11.1746	9.93101	9.66073	8.35801	8.90062	9.66864	8.07654	11.341	8.50247	6.55235	6.54713
PITG_00702	Uncharacterized protein n=1 Tax=Phytophthora infestans (strain T30-4) TaxID=403677 RepID=D0MRH1_PHYIT	1.77e-77	Uncharacterized protein n=1 Tax=Phytophthora sojae (strain P6497) TaxID=1094619 RepID=G4ZKC3_PHYSP	6.98e-74	Uncharacterized protein n=7 Tax=Phytophthora TaxID=4783 RepID=A0A0W8DGK3_PHYNI	1.59e-73	385.089	301.026	389.619	327.148	4.27523	11.8712	16.0947	4.81033	375.346	394.606	389.314	381.092	314.693	301.713	320.315	267.384	372.144	387.851	363.083	435.399	320.019	320.622	340.722	327.228
PITG_00703	2,4-dienoyl-CoA reductase n=1 Tax=Phytophthora infestans (strain T30-4) TaxID=403677 RepID=D0MRH2_PHYIT	0	Uncharacterized protein n=1 Tax=Phytophthora parasitica P10297 TaxID=1317064 RepID=W2ZU18_PHYPR	0	Uncharacterized protein n=6 Tax=Phytophthora TaxID=4783 RepID=W2JIQ1_PHYPR	0	167.351	185.109	130.02	134.357	5.9963	4.79375	3.02357	6.37869	180.214	169.224	168.756	151.21	189.928	188.129	170.876	191.501	124.52	137.016	125.438	133.106	148.781	139.796	129.591	119.26
PITG_00704	Uncharacterized protein n=1 Tax=Phytophthora infestans (strain T30-4) TaxID=403677 RepID=D0MRH3_PHYIT	0	Uncharacterized protein n=5 Tax=Phytophthora TaxID=4783 RepID=W2ZUW7_PHYPR	0	Uncharacterized protein n=1 Tax=Phytophthora parasitica TaxID=4792 RepID=W2NY16_PHYPR	0	29.4167	28.4419	34.4891	29.8257	0.424573	0.449206	1.64589	1.30697	28.6247	30.5751	28.9818	29.4854	28.1688	27.2999	29.0049	29.2938	34.8486	35.1979	37.9112	29.9986	28.6333	31.9337	32.0337	26.702
PITG_00705	Uncharacterized protein n=1 Tax=Phytophthora infestans (strain T30-4) TaxID=403677 RepID=D0MRH4_PHYIT	0	Uncharacterized protein n=1 Tax=Phytophthora cactorum TaxID=29920 RepID=A0A329SP20_9STRA	1.06e-168	Cell growth-regulating nucleolar protein n=5 Tax=Phytophthora TaxID=4783 RepID=A0A0W8DGJ7_PHYNI	4.68e-164	12.6513	11.9464	17.1933	17.3618	0.791893	0.463016	1.26479	0.889656	14.9171	11.2317	12.323	12.1334	12.4523	12.3062	10.5616	12.4655	18.2743	19.2847	17.6834	13.5308	18.752	18.9823	16.3081	15.405
PITG_00706	Isoamyl acetate-hydrolyzing esterase 1, putative n=1 Tax=Phytophthora infestans (strain T30-4) TaxID=403677 RepID=D0MRH5_PHYIT	0	Uncharacterized protein n=2 Tax=Phytophthora TaxID=4783 RepID=W2QIY2_PHYPN	1.55e-163	Uncharacterized protein n=1 Tax=Phytophthora parasitica P1569 TaxID=1317065 RepID=V9FPJ5_PHYPR	3.89e-163	2.94059	2.57858	1.47514	1.10554	0.231864	0.313907	0.162964	0.0902082	3.3597	3.11991	2.28203	3.00072	2.90151	2.5461	3.1527	1.714	1.84159	1.48344	1.52663	1.0489	0.898299	1.18639	1.31047	1.027
PITG_00707	Secreted RxLR effector peptide protein, putative (Fragment) n=1 Tax=Phytophthora infestans (strain T30-4) TaxID=403677 RepID=D0MRH6_PHYIT	3.45e-93	Uncharacterized protein n=1 Tax=Phytophthora parasitica TaxID=4792 RepID=W2NV32_PHYPR	2.97e-61	Uncharacterized protein n=4 Tax=Phytophthora TaxID=4783 RepID=W2HC69_PHYPR	3.18e-61	8.98561	11.704	32.3299	30.9936	0.493981	0.560591	0.549617	1.32184	10.3479	8.73575	7.9871	8.87171	10.6389	11.7404	11.1921	13.2445	32.7237	33.4447	32.3136	30.8377	32.6756	27.8802	33.6354	29.783
PITG_00708	Thioredoxin, putative n=1 Tax=Phytophthora infestans (strain T30-4) TaxID=403677 RepID=D0MRH7_PHYIT	0	Uncharacterized protein n=1 Tax=Phytophthora parasitica P1976 TaxID=1317066 RepID=A0A081AS23_PHYPR	3.46e-112	Thioredoxin F-type n=2 Tax=Phytophthora TaxID=4783 RepID=A0A0W8AYV2_PHYNI	1.51e-111	200.894	172.15	248.828	213.901	4.89014	5.92583	1.74159	2.94585	203.867	193.434	192.831	213.443	185.697	166.628	177.497	158.779	246.774	251.24	252.275	245.023	206.384	215.923	212.878	220.42
PITG_00709	Uncharacterized protein n=1 Tax=Phytophthora infestans (strain T30-4) TaxID=403677 RepID=D0MRH8_PHYIT	0	Uncharacterized protein n=1 Tax=Phytophthora cactorum TaxID=29920 RepID=A0A329SPV7_9STRA	0	Uncharacterized protein n=1 Tax=Phytophthora parasitica P1976 TaxID=1317066 RepID=A0A081AS22_PHYPR	0	42.6929	40.4153	39.5837	45.0002	3.95818	1.4736	0.717559	2.47667	41.7947	35.9414	39.0227	54.013	38.8077	42.5765	43.192	37.0847	41.0817	40.0528	37.6568	39.5436	43.2306	50.4216	47.3225	39.026
PITG_00710	Isoamyl acetate-hydrolyzing esterase, putative n=1 Tax=Phytophthora infestans (strain T30-4) TaxID=403677 RepID=D0MRH9_PHYIT	0	Uncharacterized protein n=1 Tax=Phytophthora cactorum TaxID=29920 RepID=A0A329SP95_9STRA	5.73e-151	GDSL esterase/lipase n=6 Tax=Phytophthora TaxID=4783 RepID=A0A0W8DGM4_PHYNI	5.6e-149	10.7609	15.7993	8.76335	10.73	0.730406	1.02879	0.216733	0.542359	8.73522	10.7325	12.0947	11.481	15.9583	16.5497	12.9261	17.7633	9.06631	8.22633	9.15976	8.60099	12.127	9.49113	10.775	10.5268
PITG_00711	Isoamyl acetate-hydrolyzing esterase 1 n=1 Tax=Phytophthora infestans (strain T30-4) TaxID=403677 RepID=D0MRI0_PHYIT	0	Uncharacterized protein n=1 Tax=Phytophthora parasitica TaxID=4792 RepID=W2JIH8_PHYPR	0	Uncharacterized protein n=1 Tax=Phytophthora parasitica TaxID=4792 RepID=W2LPS5_PHYPR	0	12.5131	9.37291	11.7778	10.7754	0.695252	0.507939	0.88374	0.788434	14.1107	12.1052	13.0076	10.8287	10.518	8.62846	9.93101	8.41418	13.0328	12.5418	9.15976	12.377	12.5762	10.8752	10.9206	8.72951
PITG_00712	Isoamyl acetate-hydrolyzing esterase, putative n=1 Tax=Phytophthora infestans (strain T30-4) TaxID=403677 RepID=D0MRI1_PHYIT	0	Uncharacterized protein n=1 Tax=Phytophthora cactorum TaxID=29920 RepID=A0A329SP52_9STRA	0	Uncharacterized protein n=1 Tax=Phytophthora parasitica P1976 TaxID=1317066 RepID=A0A081AS18_PHYPR	0	10.4595	12.6386	9.71082	6.64405	0.488884	0.571609	0.968538	0.79837	9.94472	11.8557	10.3832	9.6545	13.1777	13.8621	12.2955	11.2189	12.0412	7.95661	10.5592	8.28632	8.53384	4.74556	7.13478	6.16201
PITG_00713	Synaptic vesicle glycoprotein 2A, putative n=1 Tax=Phytophthora infestans (strain T30-4) TaxID=403677 RepID=D0MRI2_PHYIT	0	Uncharacterized protein n=2 Tax=Phytophthora parasitica (strain INRA-310) TaxID=761204 RepID=W2QKP3_PHYPN	0	Uncharacterized protein n=7 Tax=Phytophthora parasitica TaxID=4792 RepID=W2NVM5_PHYPR	0	14.7057	15.817	23.1857	26.9093	0.409955	0.843127	0.784573	0.469029	15.8578	14.726	14.1486	14.0904	16.5628	17.2569	13.399	16.0493	24.649	22.3864	21.3728	24.3345	25.8261	28.0779	26.6462	27.0872
PITG_00714	Ankyrin-like protein n=1 Tax=Phytophthora infestans (strain T30-4) TaxID=403677 RepID=D0MRI3_PHYIT	0	Uncharacterized protein n=1 Tax=Phytophthora cactorum TaxID=29920 RepID=A0A329SSD2_9STRA	0	Uncharacterized protein n=2 Tax=Phytophthora parasitica TaxID=4792 RepID=A0A081AS11_PHYPR	0	6.84363	8.13257	12.1249	10.4728	0.587785	0.938828	0.34729	0.519313	8.33206	7.23819	5.93327	5.87098	7.01199	6.08236	9.93101	9.50491	11.7579	11.3281	12.7219	12.6917	11.0042	11.6662	9.4645	9.75651
PITG_00715	Thioredoxin, putative n=1 Tax=Phytophthora infestans (strain T30-4) TaxID=403677 RepID=D0MRI4_PHYIT	5.09e-72	Calcium/calmodulin-dependent protein kinase type IV n=5 Tax=Phytophthora TaxID=4783 RepID=A0A0W8DGL9_PHYNI	3.51e-71	Uncharacterized protein n=1 Tax=Phytophthora cactorum TaxID=29920 RepID=A0A329SQ84_9STRA	5.32e-68	26.4916	15.8254	45.5814	43.3203	4.31543	1.11363	1.73131	2.12231	18.8143	25.5833	22.8203	38.7485	18.7389	14.145	16.3941	14.0236	45.0482	41.4014	46.0532	49.8228	39.3006	40.0407	47.4681	46.4718
PITG_00716	Thioredoxin, putative n=1 Tax=Phytophthora infestans (strain T30-4) TaxID=403677 RepID=D0MRI4_PHYIT	5.09e-72	Calcium/calmodulin-dependent protein kinase type IV n=5 Tax=Phytophthora TaxID=4783 RepID=A0A0W8DGL9_PHYNI	3.51e-71	Uncharacterized protein n=1 Tax=Phytophthora cactorum TaxID=29920 RepID=A0A329SQ84_9STRA	5.32e-68	32.4979	22.9061	86.5437	82.5988	1.26902	1.34601	1.83534	4.59152	28.8934	32.9462	33.3176	34.8345	21.8822	26.3097	23.4876	19.9447	84.9967	82.2633	88.2899	90.625	76.6923	80.378	77.1721	96.153
PITG_00717	Myosin-like protein n=1 Tax=Phytophthora infestans (strain T30-4) TaxID=403677 RepID=D0MRI6_PHYIT	0	Uncharacterized protein n=2 Tax=Phytophthora parasitica TaxID=4792 RepID=W2XLK2_PHYPR	0	Uncharacterized protein n=1 Tax=Phytophthora parasitica P1976 TaxID=1317066 RepID=A0A081AS43_PHYPR	0	223.742	233.281	255.329	287.19	2.25932	2.46585	1.22463	7.35371	229.669	224.009	222.498	218.792	232.121	229.998	240.551	230.455	258.107	252.319	256.219	254.673	296.775	298.476	266.462	287.047
PITG_00718	Mono-ADP-ribosyltransferase sirtuin-6-like protein n=1 Tax=Phytophthora infestans (strain T30-4) TaxID=403677 RepID=D0MRI7_PHYIT	0	Uncharacterized protein n=1 Tax=Phytophthora cactorum TaxID=29920 RepID=A0A329SPW7_9STRA	0	Uncharacterized protein n=3 Tax=Phytophthora parasitica TaxID=4792 RepID=A0A081AS42_PHYPR	0	12.8154	14.4572	14.2727	14.0586	0.278355	1.09393	0.771818	0.480445	12.9013	12.3548	12.4371	13.5685	14.2658	12.872	13.0837	17.6075	16.5744	13.3509	13.7396	13.4259	14.0359	14.2367	12.8135	15.1483
PITG_00719	Acetyl-coenzyme A synthetase n=1 Tax=Phytophthora infestans (strain T30-4) TaxID=403677 RepID=D0MRI8_PHYIT	0	Acetyl-coenzyme A synthetase n=2 Tax=Phytophthora parasitica TaxID=4792 RepID=W2XJY7_PHYPR	0	Acetyl-coenzyme A synthetase n=3 Tax=Phytophthora parasitica TaxID=4792 RepID=A0A081AS41_PHYPR	0	812.572	665.489	208.186	196.756	77.3517	36.6171	17.0696	13.216	754.454	858.849	1000.44	636.545	649.334	773.167	614.935	624.519	233.316	225.213	216.145	158.069	212.223	213.451	203.705	157.645
PITG_00720	Acetyl-coenzyme A synthetase n=1 Tax=Phytophthora infestans (strain T30-4) TaxID=403677 RepID=D0MRI9_PHYIT	0	Acetyl-coenzyme A synthetase n=2 Tax=Phytophthora parasitica TaxID=4792 RepID=A0A081AS40_PHYPR	0	Acetyl-coenzyme A synthetase n=3 Tax=Phytophthora TaxID=4783 RepID=A0A0W8D847_PHYNI	0	1313.31	768.286	257.587	241.384	116.684	50.8847	11.5684	8.48144	1186.24	1350.17	1624.69	1092.13	759.954	912.637	721.654	678.9	265.331	286.708	236.118	242.191	250.401	258.435	237.049	219.65
PITG_00721	Acetyl-coenzyme A synthetase n=1 Tax=Phytophthora infestans (strain T30-4) TaxID=403677 RepID=D0MRJ0_PHYIT	0	Acetyl-coenzyme A synthetase n=1 Tax=Phytophthora cactorum TaxID=29920 RepID=A0A329SP30_9STRA	0	Acetyl-coenzyme A synthetase n=1 Tax=Phytophthora sojae (strain P6497) TaxID=1094619 RepID=G4ZQI2_PHYSP	0	81.8307	54.4552	637.177	713.202	2.80169	6.14707	42.9933	86.9783	83.9925	84.9863	84.8914	73.4525	69.3945	53.0438	55.9605	39.422	691.023	690.203	657.086	510.395	931.648	757.708	638.781	524.669
PITG_00722	Uncharacterized protein n=1 Tax=Phytophthora infestans (strain T30-4) TaxID=403677 RepID=D0MRJ1_PHYIT	0	Uncharacterized protein n=1 Tax=Phytophthora cactorum TaxID=29920 RepID=A0A329RUE5_9STRA	0	Uncharacterized protein n=1 Tax=Phytophthora parasitica TaxID=4792 RepID=W2JL01_PHYPR	0	8.23589	8.76881	7.56405	7.56159	0.585491	0.114273	0.376711	0.425939	8.60083	9.73412	7.30249	7.30611	9.06723	8.76991	8.5123	8.72582	6.65807	8.09147	8.26923	7.23742	6.84953	8.79907	7.28038	7.31738
PITG_00723	Uncharacterized protein n=1 Tax=Phytophthora infestans (strain T30-4) TaxID=403677 RepID=D0MRJ2_PHYIT	5.58e-74	Uncharacterized protein n=1 Tax=Phytophthora nicotianae TaxID=4790 RepID=A0A0W8D858_PHYNI	6.23e-48	Uncharacterized protein n=1 Tax=Phytophthora parasitica (strain INRA-310) TaxID=761204 RepID=W2QKN3_PHYPN	4.59e-44	4.7599	5.7575	4.99609	5.41476	0.407885	0.410612	0.406325	0.766575	4.56919	4.49267	5.93327	4.04445	4.59406	6.36526	6.30541	5.76527	5.80811	4.72002	5.47041	3.98582	7.29868	4.94329	3.64019	5.77688
PITG_00724	Uncharacterized protein n=1 Tax=Phytophthora infestans (strain T30-4) TaxID=403677 RepID=D0MRJ3_PHYIT	1.07e-68	Uncharacterized protein n=1 Tax=Phytophthora cactorum TaxID=29920 RepID=A0A329RVT1_9STRA	2.15e-59	Uncharacterized protein n=1 Tax=Phytophthora nicotianae TaxID=4790 RepID=A0A0W8AXA3_PHYNI	2.92e-55	17.726	15.043	20.8228	20.6511	0.854479	0.311114	0.732549	0.297453	16.5297	20.217	17.4575	16.6997	14.8702	15.8424	14.3448	15.1144	22.5241	21.1727	20.6095	18.9851	20.5486	19.872	21.2587	20.9251
PITG_00725	N-acetylglucosamine-1-phosphotransferase subunits alpha/beta, putative n=1 Tax=Phytophthora infestans (strain T30-4) TaxID=403677 RepID=D0MRJ4_PHYIT	0	Uncharacterized protein n=1 Tax=Phytophthora parasitica CJ01A1 TaxID=1317063 RepID=W2XJZ0_PHYPR	0	Uncharacterized protein n=1 Tax=Phytophthora parasitica TaxID=4792 RepID=W2HCH7_PHYPR	0	145.936	126.946	154.299	108.054	1.97174	0.807345	2.91817	2.53672	141.779	148.882	149.701	143.382	128.029	126.315	128.473	124.966	151.861	161.02	156.734	147.58	101.62	113.992	108.769	107.835
PITG_00726	Uncharacterized protein n=1 Tax=Phytophthora infestans (strain T30-4) TaxID=403677 RepID=D0MRJ5_PHYIT	2.57e-131	Uncharacterized protein n=1 Tax=Phytophthora cactorum TaxID=29920 RepID=A0A329RV24_9STRA	3.33e-120	Uncharacterized protein n=2 Tax=Phytophthora parasitica TaxID=4792 RepID=V9FNI1_PHYPR	7.18e-120	42.4907	46.9233	38.1344	37.6376	0.662266	1.23311	1.07723	1.30968	44.0793	41.1828	41.647	43.0539	44.369	47.3858	50.128	45.8106	41.0817	36.6813	36.3846	38.3898	41.5463	36.5804	35.9651	36.4585
PITG_00728	Uncharacterized protein n=1 Tax=Phytophthora infestans (strain T30-4) TaxID=403677 RepID=D0MRJ6_PHYIT	4.13e-44	Uncharacterized protein n=1 Tax=Phytophthora infestans (strain T30-4) TaxID=403677 RepID=D0N171_PHYIT	3.47e-40	Uncharacterized protein n=1 Tax=Phytophthora infestans (strain T30-4) TaxID=403677 RepID=D0NRQ6_PHYIT	5.17e-40	1e-06	1e-06	1e-06	1e-06	0	0	0	0	1e-06	1e-06	1e-06	1e-06	1e-06	1e-06	1e-06	1e-06	1e-06	1e-06	1e-06	1e-06	1e-06	1e-06	1e-06	1e-06
PITG_00729	Uncharacterized protein n=1 Tax=Phytophthora infestans (strain T30-4) TaxID=403677 RepID=D0MRJ7_PHYIT	5.4e-89	Uncharacterized protein n=1 Tax=Phytophthora infestans (strain T30-4) TaxID=403677 RepID=D0MRK4_PHYIT	1.27e-62	Carbonic anhydrase, putative n=1 Tax=Phytophthora infestans (strain T30-4) TaxID=403677 RepID=D0NW75_PHYIT	8.28e-11	32.8561	22.9933	39.7145	50.3235	4.28421	1.0533	2.14245	3.62799	41.6603	32.1975	36.1701	21.3965	25.1464	24.188	22.2266	20.4122	45.6149	38.8391	39.0562	35.348	56.3682	55.9581	47.7593	41.2084
PITG_00730	Uncharacterized protein n=1 Tax=Phytophthora infestans (strain T30-4) TaxID=403677 RepID=D0MRJ8_PHYIT	0	Uncharacterized protein n=1 Tax=Phytophthora infestans (strain T30-4) TaxID=403677 RepID=D0MRK3_PHYIT	0	Uncharacterized protein n=1 Tax=Phytophthora parasitica P1976 TaxID=1317066 RepID=A0A081AVN4_PHYPR	7.08e-97	10.4691	13.444	13.4948	20.0429	0.254423	0.604607	0.753113	0.740441	11.1542	10.3581	9.92682	10.4373	12.0896	13.0134	13.7143	14.9585	15.5827	12.4069	13.6124	12.377	18.1906	21.355	21.1131	19.513
PITG_00731	Folate-Biopterin Transporter (FBT) Family n=1 Tax=Phytophthora infestans (strain T30-4) TaxID=403677 RepID=D0MRJ9_PHYIT	0	Uncharacterized protein n=1 Tax=Phytophthora cactorum TaxID=29920 RepID=A0A329RLE8_9STRA	0	Uncharacterized protein n=1 Tax=Phytophthora parasitica (strain INRA-310) TaxID=761204 RepID=W2QIW8_PHYPN	0	11.774	12.7272	17.0756	15.943	1.22236	0.74698	0.954241	0.726745	10.751	14.3516	13.1217	8.87171	14.5076	11.316	13.399	11.6864	16.716	19.6892	16.7929	15.1042	17.966	15.7197	15.58	14.5064
PITG_00732	Phosphatidylinositol kinase (PIK-K) n=1 Tax=Phytophthora infestans (strain T30-4) TaxID=403677 RepID=D0MRK0_PHYIT	0	Uncharacterized protein n=1 Tax=Phytophthora cactorum TaxID=29920 RepID=A0A329RLS3_9STRA	0	Atypical/PI3K/PI4K protein kinase n=1 Tax=Phytophthora parasitica P1569 TaxID=1317065 RepID=V9FPN3_PHYPR	0	179.311	185	209.017	204.031	4.55826	3.41647	3.00853	7.96573	187.606	166.478	183.247	179.913	178.806	194.636	182.069	184.489	205.692	216.717	203.041	210.619	192.124	199.511	197.007	227.481
PITG_00733	Aspartyl protease family A22B, putative n=1 Tax=Phytophthora infestans (strain T30-4) TaxID=403677 RepID=D0MRK1_PHYIT	0	Uncharacterized protein n=1 Tax=Phytophthora kernoviae TaxID=325452 RepID=A0A3F2RT32_9STRA	0	Uncharacterized protein n=4 Tax=Phytophthora parasitica TaxID=4792 RepID=W2LPW0_PHYPR	0	142.53	120.11	140.105	147.783	2.50811	4.74247	1.44546	2.91855	147.692	136.402	140.687	145.339	127.062	121.789	125.32	106.268	143.644	136.881	138.923	140.972	139.573	153.242	148.374	149.942
PITG_00734	Uncharacterized protein n=1 Tax=Phytophthora infestans (strain T30-4) TaxID=403677 RepID=D0MRK2_PHYIT	0	Uncharacterized protein n=1 Tax=Phytophthora cactorum TaxID=29920 RepID=A0A329RPH0_9STRA	0	Uncharacterized protein n=2 Tax=Phytophthora TaxID=4783 RepID=W2LRV9_PHYPR	0	81.143	75.1124	78.2937	77.5936	3.63836	1.86174	2.3653	3.36877	74.5854	82.8648	76.4479	90.6741	79.308	71.2909	77.0836	72.7671	78.9052	77.2736	72.7692	84.2267	72.6499	75.0392	75.1336	87.5518
PITG_00735	Uncharacterized protein n=1 Tax=Phytophthora infestans (strain T30-4) TaxID=403677 RepID=D0MRK3_PHYIT	0	Uncharacterized protein n=1 Tax=Phytophthora infestans (strain T30-4) TaxID=403677 RepID=D0MRJ8_PHYIT	0	Uncharacterized protein n=1 Tax=Phytophthora parasitica P1976 TaxID=1317066 RepID=A0A081AVN4_PHYPR	1.68e-100	11.4237	15.1415	17.8619	25.9135	0.559178	1.0952	0.765251	0.618341	10.8854	10.1085	12.4371	12.2638	14.8702	14.8523	12.7684	18.0749	17.141	19.959	16.4112	17.9362	26.7244	24.8153	24.8989	27.2155
PITG_00737	Uncharacterized protein n=1 Tax=Phytophthora infestans (strain T30-4) TaxID=403677 RepID=D0MRK4_PHYIT	1.93e-169	Uncharacterized protein n=1 Tax=Phytophthora infestans (strain T30-4) TaxID=403677 RepID=D0MRJ7_PHYIT	2.31e-62	Uncharacterized protein n=1 Tax=Phytophthora infestans (strain T30-4) TaxID=403677 RepID=D0NYR8_PHYIT	2.59e-30	2.55466	1.80939	2.21332	1.48113	0.774577	0.301386	0.414883	0.532095	2.15021	1.87195	1.36922	4.82725	2.17613	0.990152	1.73399	2.33727	1.69993	3.23659	1.39941	2.51736	2.6949	0.593195	0.582431	2.054
PITG_00739	Uncharacterized protein n=1 Tax=Phytophthora infestans (strain T30-4) TaxID=403677 RepID=D0MRK5_PHYIT	1.3e-137	Uncharacterized protein n=1 Tax=Phytophthora infestans (strain T30-4) TaxID=403677 RepID=D0MRK7_PHYIT	9.01e-134	Transmembrane protein, putative n=1 Tax=Phytophthora infestans (strain T30-4) TaxID=403677 RepID=D0NQA4_PHYIT	3.8e-123	1e-06	1e-06	1e-06	1e-06	0	0	0	0	1e-06	1e-06	1e-06	1e-06	1e-06	1e-06	1e-06	1e-06	1e-06	1e-06	1e-06	1e-06	1e-06	1e-06	1e-06	1e-06
PITG_00740	Uncharacterized protein n=1 Tax=Phytophthora infestans (strain T30-4) TaxID=403677 RepID=D0MRK6_PHYIT	6.89e-180	Uncharacterized protein n=1 Tax=Phytophthora infestans (strain T30-4) TaxID=403677 RepID=D0N166_PHYIT	1.23e-142	Long chain acyl-CoA synthetase 7 n=1 Tax=Phytophthora nicotianae TaxID=4790 RepID=A0A0W8DF84_PHYNI	3.65e-32	1e-06	1e-06	0.0318055	1e-06	0	0	0.0318045	0	1e-06	1e-06	1e-06	1e-06	1e-06	1e-06	1e-06	1e-06	1e-06	1e-06	0.127219	1e-06	1e-06	1e-06	1e-06	1e-06
PITG_00741	Uncharacterized protein n=1 Tax=Phytophthora infestans (strain T30-4) TaxID=403677 RepID=D0MRK7_PHYIT	9.04e-138	Uncharacterized protein n=1 Tax=Phytophthora infestans (strain T30-4) TaxID=403677 RepID=D0MRK5_PHYIT	9.01e-134	Transmembrane protein, putative n=1 Tax=Phytophthora infestans (strain T30-4) TaxID=403677 RepID=D0NQA4_PHYIT	1.69e-123	1e-06	1e-06	1e-06	1e-06	0	0	0	0	1e-06	1e-06	1e-06	1e-06	1e-06	1e-06	1e-06	1e-06	1e-06	1e-06	1e-06	1e-06	1e-06	1e-06	1e-06	1e-06
PITG_00742	Uncharacterized protein n=1 Tax=Phytophthora infestans (strain T30-4) TaxID=403677 RepID=D0MRK8_PHYIT	5.94e-69	Uncharacterized protein n=1 Tax=Phytophthora infestans (strain T30-4) TaxID=403677 RepID=D0P4Q0_PHYIT	3.25e-46	Uncharacterized protein n=1 Tax=Phytophthora infestans (strain T30-4) TaxID=403677 RepID=D0MRJ5_PHYIT	9.05e-46	0.0335978	0.0353633	1e-06	1e-06	0.0335968	0.0353623	0	0	0.134388	1e-06	1e-06	1e-06	1e-06	0.14145	1e-06	1e-06	1e-06	1e-06	1e-06	1e-06	1e-06	1e-06	1e-06	1e-06
PITG_00743	N-acetylglucosamine-1-phosphotransferase subunits alpha/beta, putative n=1 Tax=Phytophthora infestans (strain T30-4) TaxID=403677 RepID=D0MRK9_PHYIT	0	N-acetylglucosamine-1-phosphotransferase subunits alpha/beta, putative n=1 Tax=Phytophthora infestans (strain T30-4) TaxID=403677 RepID=D0MRJ4_PHYIT	0	Uncharacterized protein n=1 Tax=Phytophthora parasitica CJ01A1 TaxID=1317063 RepID=W2XJZ0_PHYPR	0	2.46542	2.67977	2.67888	1.93568	0.322749	0.174295	0.376933	0.190903	2.41898	1.99674	2.05383	3.39212	2.65972	2.2632	2.6798	3.11636	3.68319	1.88801	2.41716	2.72714	2.02117	1.68072	1.60168	2.43913
PITG_00744	Uncharacterized protein n=1 Tax=Phytophthora infestans (strain T30-4) TaxID=403677 RepID=D0MRL0_PHYIT	0	Uncharacterized protein n=1 Tax=Phytophthora parasitica CJ01A1 TaxID=1317063 RepID=W2XJZ0_PHYPR	0	Uncharacterized protein n=1 Tax=Phytophthora parasitica TaxID=4792 RepID=W2JIK5_PHYPR	0	23.2103	22.6407	23.7127	23.5869	1.44012	0.989197	1.73718	1.39586	23.3835	19.0938	25.4446	24.9191	23.5748	22.3491	20.0197	24.6193	27.3406	26.0276	20.6095	20.8731	26.163	19.6743	23.7341	24.7764
PITG_00745	N-acetylglucosamine-1-phosphotransferase, putative n=1 Tax=Phytophthora infestans (strain T30-4) TaxID=403677 RepID=D0MRL1_PHYIT	6.03e-148	N-acetylglucosamine-1-phosphotransferase subunits alpha/beta, putative n=1 Tax=Phytophthora infestans (strain T30-4) TaxID=403677 RepID=D0MRJ4_PHYIT	7.3e-140	Uncharacterized protein n=1 Tax=Phytophthora parasitica TaxID=4792 RepID=W2HCH7_PHYPR	1.69e-133	12.9507	12.1376	13.0266	11.2934	0.82099	1.3896	0.248237	1.34515	12.2293	11.8557	12.323	15.395	13.9031	11.1746	8.66993	14.8027	12.4662	12.8115	13.6124	13.2162	12.4639	13.8412	7.5716	11.297
PITG_00746	Uncharacterized protein n=1 Tax=Phytophthora infestans (strain T30-4) TaxID=403677 RepID=D0MRL2_PHYIT	0	Uncharacterized protein n=6 Tax=Phytophthora TaxID=4783 RepID=W2HCJ7_PHYPR	0	Uncharacterized protein n=2 Tax=Phytophthora parasitica TaxID=4792 RepID=W2XJL7_PHYPR	0	74.8187	69.105	63.195	55.9746	4.64526	3.3393	4.87668	2.90499	86.5459	70.5099	77.2466	64.9722	75.5602	73.4127	66.522	60.9249	72.1055	67.8335	63.2278	49.613	62.7686	58.6275	52.5644	49.9379
PITG_00747	Hydroxymethylglutaryl-CoA lyase, mitochondrial n=1 Tax=Phytophthora infestans (strain T30-4) TaxID=403677 RepID=D0MRL3_PHYIT	0	Hydroxymethylglutaryl-CoA lyase n=1 Tax=Phytophthora nicotianae TaxID=4790 RepID=A0A0W8DKC4_PHYNI	0	Uncharacterized protein n=1 Tax=Phytophthora sojae (strain P6497) TaxID=1094619 RepID=G4ZQF8_PHYSP	0	118.965	137.926	128.996	143.067	3.33704	2.80575	1.89769	4.91811	113.02	114.313	121.062	127.466	134.074	140.46	132.571	144.599	128.203	126.497	126.71	134.574	141.37	138.808	134.833	157.26
PITG_00748	Uncharacterized protein n=1 Tax=Phytophthora infestans (strain T30-4) TaxID=403677 RepID=D0MRL4_PHYIT	0	Uncharacterized protein n=1 Tax=Phytophthora parasitica TaxID=4792 RepID=W2JIP7_PHYPR	0	Uncharacterized protein n=1 Tax=Phytophthora cactorum TaxID=29920 RepID=A0A329S706_9STRA	0	213.239	220.527	306.452	303.217	18.3353	3.78269	10.3888	17.6382	244.721	231.996	214.853	161.387	228.01	225.755	216.118	212.224	312.079	328.244	307.106	278.378	352.358	305.298	278.693	276.52
PITG_00750	Zinc (Zn2 )-Iron (Fe2 ) Permease (ZIP) Family n=1 Tax=Phytophthora infestans (strain T30-4) TaxID=403677 RepID=D0MRL5_PHYIT	0	Zinc (Zn2)-Iron (Fe2) Permease (ZIP) Family n=8 Tax=Phytophthora TaxID=4783 RepID=A0A0W8D8Z9_PHYNI	0	Uncharacterized protein n=2 Tax=Phytophthora parasitica TaxID=4792 RepID=W2HCB1_PHYPR	0	0.338708	0.328855	1.06507	2.56173	0.0855671	0.111834	0.370751	0.196157	0.268776	0.499185	0.456406	0.130466	0.120896	0.565801	0.472905	0.155818	1.98326	1.34858	0.508876	0.41956	2.80718	1.97732	2.76655	2.69588
PITG_00752	Uncharacterized protein n=1 Tax=Phytophthora infestans (strain T30-4) TaxID=403677 RepID=D0MRL6_PHYIT	1.6e-167	Uncharacterized protein n=1 Tax=Phytophthora infestans (strain T30-4) TaxID=403677 RepID=D0P4S5_PHYIT	6.7e-128	Uncharacterized protein n=2 Tax=Phytophthora parasitica (strain INRA-310) TaxID=761204 RepID=W2P9A6_PHYPN	3.2e-104	1e-06	1e-06	1e-06	1e-06	0	0	0	0	1e-06	1e-06	1e-06	1e-06	1e-06	1e-06	1e-06	1e-06	1e-06	1e-06	1e-06	1e-06	1e-06	1e-06	1e-06	1e-06
PITG_00753	Uncharacterized protein n=1 Tax=Phytophthora infestans (strain T30-4) TaxID=403677 RepID=D0MRL7_PHYIT	5.61e-40					13.5081	13.5102	17.3845	19.1167	2.02368	0.432733	2.46373	0.672259	11.9605	14.2268	18.7126	9.13264	12.5732	13.5792	13.2414	14.6469	23.2324	19.015	15.6479	11.6428	19.0888	17.7959	20.9675	18.6144
PITG_00754	Gamma-glutamyltranspeptidase, putative n=1 Tax=Phytophthora infestans (strain T30-4) TaxID=403677 RepID=D0MRL8_PHYIT	0	Gamma-glutamyltransferase (Fragment) n=2 Tax=Phytophthora parasitica TaxID=4792 RepID=W2XLQ3_PHYPR	0	Gamma-glutamyltransferase (Fragment) n=1 Tax=Phytophthora parasitica TaxID=4792 RepID=W2LPW3_PHYPR	0	17.7136	12.8341	17.713	15.2904	0.917547	1.40049	1.16854	1.15775	17.8736	15.35	17.7998	19.8309	16.5628	10.4673	13.399	10.9073	20.6825	14.9692	17.6834	17.5166	15.9448	17.5981	12.0854	15.5334
PITG_00755	Uncharacterized protein n=1 Tax=Phytophthora infestans (strain T30-4) TaxID=403677 RepID=D0MRL9_PHYIT	0	Uncharacterized protein n=1 Tax=Phytophthora parasitica TaxID=4792 RepID=W2JL29_PHYPR	0	Uncharacterized protein n=2 Tax=Phytophthora TaxID=4783 RepID=A0A081ASA2_PHYPR	0	11.6492	13.677	17.0536	18.2292	0.918103	0.403969	0.732658	1.0371	11.0198	9.35973	12.7794	13.438	13.1777	13.0134	13.7143	14.8027	18.2743	17.9361	15.0118	16.9922	15.4957	18.3891	18.4922	20.54
PITG_00756	Carboxypeptidase, putative n=1 Tax=Phytophthora infestans (strain T30-4) TaxID=403677 RepID=D0MRM0_PHYIT	0	Uncharacterized protein n=1 Tax=Phytophthora parasitica (strain INRA-310) TaxID=761204 RepID=W2QKJ5_PHYPN	0	Uncharacterized protein n=1 Tax=Phytophthora parasitica TaxID=4792 RepID=W2NVJ5_PHYPR	0	71.1685	62.2705	75.5041	62.5894	4.03953	3.14358	1.26832	3.95135	69.0755	68.5132	64.2391	82.8461	66.6139	59.8335	68.0984	54.5364	77.0636	77.0038	76.2041	71.7448	55.2454	62.5821	58.9711	73.5589
PITG_00757	Gamma-glutamyltranspeptidase, putative n=1 Tax=Phytophthora infestans (strain T30-4) TaxID=403677 RepID=D0MRM1_PHYIT	0	Gamma-glutamyltranspeptidase, putative n=1 Tax=Phytophthora infestans (strain T30-4) TaxID=403677 RepID=D0MRL8_PHYIT	0	Gamma-glutamyltransferase (Fragment) n=1 Tax=Phytophthora parasitica TaxID=4792 RepID=W2LPW3_PHYPR	0	14.3466	13.6303	15.5805	14.2582	1.35671	0.645208	1.49887	0.53572	13.7076	15.8491	17.0011	10.8287	12.4523	15.2766	12.7684	14.0236	19.5492	16.1829	12.8491	13.7406	14.4851	15.6208	13.8327	13.0943
PITG_00758	Uncharacterized protein n=1 Tax=Phytophthora infestans (strain T30-4) TaxID=403677 RepID=D0MRM2_PHYIT	0	Uncharacterized protein n=1 Tax=Phytophthora cactorum TaxID=29920 RepID=A0A329S3D9_9STRA	6.08e-146	Uncharacterized protein n=1 Tax=Phytophthora parasitica (strain INRA-310) TaxID=761204 RepID=W2Q1K9_PHYPN	8.46e-129	2.62043	4.80589	1.29161	1.21486	0.215258	0.435561	0.393231	0.221205	2.82215	2.24633	2.28203	3.13119	4.47316	4.10206	4.57142	6.07691	2.12492	1.21372	0.254438	1.57335	1.68431	0.692061	1.45608	1.027
PITG_00760	Uncharacterized protein n=1 Tax=Phytophthora infestans (strain T30-4) TaxID=403677 RepID=D0MRM6_PHYIT	2.03e-84	Uncharacterized protein n=1 Tax=Phytophthora parasitica TaxID=4792 RepID=W2JKR9_PHYPR	4.18e-50	Uncharacterized protein n=2 Tax=Phytophthora parasitica TaxID=4792 RepID=W2XJ33_PHYPR	4.74e-50	1e-06	1e-06	1e-06	1e-06	0	0	0	0	1e-06	1e-06	1e-06	1e-06	1e-06	1e-06	1e-06	1e-06	1e-06	1e-06	1e-06	1e-06	1e-06	1e-06	1e-06	1e-06
PITG_00761	Protein kinase, putative n=1 Tax=Phytophthora infestans (strain T30-4) TaxID=403677 RepID=D0MRM7_PHYIT	0	Uncharacterized protein n=1 Tax=Phytophthora cactorum TaxID=29920 RepID=A0A329SC35_9STRA	0	CAMK protein kinase n=1 Tax=Phytophthora parasitica TaxID=4792 RepID=W2HCQ0_PHYPR	0	36.891	56.9316	80.0369	72.5849	6.06779	1.73862	4.35318	15.0117	31.0436	38.1877	25.1023	53.2302	56.5795	57.0044	61.3201	52.8224	87.4049	86.309	77.7308	68.703	48.1713	55.0683	72.0758	115.024
PITG_00762	Uncharacterized protein n=1 Tax=Phytophthora infestans (strain T30-4) TaxID=403677 RepID=D0MRM8_PHYIT	4.71e-145	Uncharacterized protein n=6 Tax=Phytophthora TaxID=4783 RepID=A0A0W8DBW2_PHYNI	8.13e-141	Uncharacterized protein n=1 Tax=Phytophthora parasitica TaxID=4792 RepID=W2JIP9_PHYPR	1.54e-140	17.3979	17.1237	20.1213	13.9774	1.53626	0.527415	1.61739	0.801457	15.8578	17.4715	14.605	21.6574	18.4971	17.3984	16.3941	16.2051	15.866	21.1727	19.8461	23.6003	12.913	14.8299	12.3767	15.7901
PITG_00763	Uncharacterized protein n=1 Tax=Phytophthora infestans (strain T30-4) TaxID=403677 RepID=D0MRM9_PHYIT	0	Uncharacterized protein n=5 Tax=Phytophthora TaxID=4783 RepID=W2NVK3_PHYPR	4.56e-171	Uncharacterized protein n=1 Tax=Phytophthora cactorum TaxID=29920 RepID=A0A329SC12_9STRA	9.09e-171	53.9243	56.9925	58.7871	56.7863	1.79424	1.35714	2.49417	0.638855	52.1426	58.6543	54.5405	50.36	57.4258	53.6096	60.2166	56.7178	61.1976	56.3706	53.1775	64.4025	58.0526	56.6502	57.3694	55.0729
PITG_00764	V-type proton ATPase subunit H n=1 Tax=Phytophthora infestans (strain T30-4) TaxID=403677 RepID=D0MRN0_PHYIT	0	V-type proton ATPase subunit H n=6 Tax=Phytophthora parasitica TaxID=4792 RepID=V9FRN1_PHYPR	0	V-type proton ATPase subunit H n=1 Tax=Phytophthora cactorum TaxID=29920 RepID=A0A329SFE1_9STRA	0	198.576	186.882	185.964	203.715	5.01709	1.40321	6.18989	7.28953	189.89	209.783	190.321	204.31	188.598	187.846	182.699	188.384	173.393	177.338	195.408	197.718	187.857	194.964	214.189	217.853
PITG_00765	UMP-CMP kinase n=1 Tax=Phytophthora infestans (strain T30-4) TaxID=403677 RepID=D0MRN1_PHYIT	2.93e-146	UMP-CMP kinase n=1 Tax=Phytophthora cactorum TaxID=29920 RepID=A0A329SBW9_9STRA	6.11e-141	UMP-CMP kinase n=7 Tax=Phytophthora TaxID=4783 RepID=A0A0W8D5P4_PHYNI	5.3e-139	89.9322	60.4567	101.545	73.1338	1.85892	3.88843	2.93733	2.67678	93.1309	92.9733	85.6901	87.9343	66.9766	64.9257	60.3743	49.5502	101.288	93.4565	104.447	106.988	65.4635	74.7426	74.4055	77.9237
PITG_00766	Uncharacterized protein n=1 Tax=Phytophthora infestans (strain T30-4) TaxID=403677 RepID=D0MRN2_PHYIT	0	Uncharacterized protein n=4 Tax=Phytophthora parasitica TaxID=4792 RepID=V9FNN5_PHYPR	0	Uncharacterized protein n=1 Tax=Phytophthora cactorum TaxID=29920 RepID=A0A329SED6_9STRA	0	23.2463	19.0979	30.1846	30.3964	0.921287	0.901667	0.563526	0.761598	24.593	23.2121	20.6524	24.5277	21.2778	19.2372	16.867	19.0098	29.0405	29.399	31.0414	31.2572	30.6544	30.8462	28.2479	31.837
PITG_00767	Uncharacterized protein n=1 Tax=Phytophthora infestans (strain T30-4) TaxID=403677 RepID=D0MRN3_PHYIT	6.31e-114	Uncharacterized protein n=1 Tax=Phytophthora palmivora var. palmivora TaxID=611791 RepID=A0A2P4X3B8_9STRA	3.81e-61	Uncharacterized protein n=2 Tax=Phytophthora parasitica TaxID=4792 RepID=W2ZFA5_PHYPR	1.92e-56	1e-06	1e-06	1e-06	1e-06	0	0	0	0	1e-06	1e-06	1e-06	1e-06	1e-06	1e-06	1e-06	1e-06	1e-06	1e-06	1e-06	1e-06	1e-06	1e-06	1e-06	1e-06
PITG_00770	Uncharacterized protein n=1 Tax=Phytophthora infestans (strain T30-4) TaxID=403677 RepID=D0MRN4_PHYIT	0	Uncharacterized protein n=12 Tax=Phytophthora parasitica TaxID=4792 RepID=W2LPX2_PHYPR	0	Uncharacterized protein n=3 Tax=Phytophthora parasitica (strain INRA-310) TaxID=761204 RepID=W2QIQ5_PHYPN	0	106.761	107.161	125.907	140.516	2.47216	3.68221	3.12879	4.6647	111.542	106.826	108.739	99.9372	107.598	114.716	97.1032	109.229	119.845	134.453	123.148	126.183	149.005	145.234	140.22	127.605
PITG_00771	Uncharacterized protein n=1 Tax=Phytophthora infestans (strain T30-4) TaxID=403677 RepID=D0MRN5_PHYIT	1.75e-127	Uncharacterized protein n=4 Tax=Phytophthora TaxID=4783 RepID=W2QIS1_PHYPN	3.87e-121	Uncharacterized protein n=1 Tax=Phytophthora parasitica P10297 TaxID=1317064 RepID=W2ZUZ7_PHYPR	5.04e-121	11.7457	11.3162	10.4708	9.24128	0.869517	0.288434	0.655229	0.695477	10.751	13.9772	12.2088	10.0459	11.1225	11.8818	11.665	10.5956	9.06631	11.4629	11.7041	9.64989	9.99357	9.58999	10.1925	7.18901
PITG_00772	Major Facilitator Superfamily (MFS) n=1 Tax=Phytophthora infestans (strain T30-4) TaxID=403677 RepID=D0MRN6_PHYIT	0	Uncharacterized protein n=1 Tax=Phytophthora cactorum TaxID=29920 RepID=A0A329SC68_9STRA	0	Uncharacterized protein n=1 Tax=Phytophthora sojae (strain P6497) TaxID=1094619 RepID=G4ZNX6_PHYSP	0	6.27821	5.47705	0.0953525	0.354569	0.613478	0.543426	0.032772	0.106582	6.31624	7.98697	5.59097	5.21865	6.6493	5.37511	5.8325	4.05127	0.141661	0.134858	1e-06	0.10489	0.561437	0.197732	0.145608	0.513501
PITG_00773	Major Facilitator Superfamily (MFS) n=1 Tax=Phytophthora infestans (strain T30-4) TaxID=403677 RepID=D0MRN7_PHYIT	8.53e-168	Major Facilitator Superfamily (MFS) n=1 Tax=Phytophthora infestans (strain T30-4) TaxID=403677 RepID=D0MRN6_PHYIT	7.24e-151	Uncharacterized protein n=2 Tax=Phytophthora parasitica TaxID=4792 RepID=W2XLS0_PHYPR	3.63e-135	0.216586	0.2879	1e-06	0.0494337	0.0535185	0.0169888	0	0.0494327	0.268776	0.124796	0.342304	0.130466	0.241793	0.2829	0.31527	0.311636	1e-06	1e-06	1e-06	1e-06	1e-06	0.197732	1e-06	1e-06
PITG_00774	Secreted RxLR effector peptide protein, putative n=1 Tax=Phytophthora infestans (strain T30-4) TaxID=403677 RepID=D0MRN8_PHYIT	2.03e-113	Uncharacterized protein n=4 Tax=Phytophthora parasitica TaxID=4792 RepID=W2QJF3_PHYPN	4.49e-42	Uncharacterized protein n=2 Tax=Phytophthora TaxID=4783 RepID=A0A0W8CAI9_PHYNI	7.1e-42	0.127632	0.392441	0.0672205	0.251185	0.073724	0.0335233	0.038921	0.121238	1e-06	0.249593	1e-06	0.260933	0.362689	0.424351	0.31527	0.467455	0.141661	1e-06	0.127219	1e-06	0.224575	0.197732	0.582431	1e-06
PITG_00776	Solute carrier family 2, facilitated glucose transporter, putative n=1 Tax=Phytophthora infestans (strain T30-4) TaxID=403677 RepID=D0MRN9_PHYIT	0	Uncharacterized protein n=1 Tax=Phytophthora cactorum TaxID=29920 RepID=A0A329SFS6_9STRA	0	Uncharacterized protein n=1 Tax=Phytophthora palmivora var. palmivora TaxID=611791 RepID=A0A2P4YG13_9STRA	0	0.0311998	0.213129	0.0318055	0.274556	0.0311988	0.0395208	0.0318045	0.206593	1e-06	0.124796	1e-06	1e-06	0.241793	0.14145	0.157635	0.311636	1e-06	1e-06	0.127219	1e-06	0.224575	1e-06	0.873646	1e-06
PITG_00777	Uncharacterized protein n=1 Tax=Phytophthora infestans (strain T30-4) TaxID=403677 RepID=D0MRP0_PHYIT	0	Uncharacterized protein n=2 Tax=Phytophthora parasitica TaxID=4792 RepID=W2Z4R6_PHYPR	8.12e-105	Uncharacterized protein n=1 Tax=Phytophthora infestans (strain T30-4) TaxID=403677 RepID=D0MZ64_PHYIT	1.09e-104	1e-06	1e-06	1e-06	1e-06	0	0	0	0	1e-06	1e-06	1e-06	1e-06	1e-06	1e-06	1e-06	1e-06	1e-06	1e-06	1e-06	1e-06	1e-06	1e-06	1e-06	1e-06
PITG_00778	Uncharacterized protein n=1 Tax=Phytophthora infestans (strain T30-4) TaxID=403677 RepID=D0MRP1_PHYIT	0	Uncharacterized protein n=1 Tax=Phytophthora cactorum TaxID=29920 RepID=A0A329SCM2_9STRA	6.28e-152	Uncharacterized protein n=6 Tax=Phytophthora TaxID=4783 RepID=W2FRW0_PHYPR	1.26e-130	30.9666	25.4959	27.4914	24.4562	3.49066	0.645199	0.716021	0.926242	37.3599	34.319	30.9215	21.266	26.3554	25.461	26.4827	23.6844	28.6155	28.3201	25.4438	27.5861	26.2752	25.804	23.1516	22.594
PITG_00782	Uncharacterized protein n=1 Tax=Phytophthora infestans (strain T30-4) TaxID=403677 RepID=D0MRP2_PHYIT	0	Uncharacterized protein n=2 Tax=Phytophthora TaxID=4783 RepID=A0A0W8D162_PHYNI	0	Uncharacterized protein n=1 Tax=Phytophthora parasitica TaxID=4792 RepID=W2HVZ4_PHYPR	0	16.2206	18.7868	12.7679	13.5718	1.77996	1.10477	1.33179	1.47307	20.427	13.1036	17.9139	13.438	20.1897	20.6517	15.7635	18.5424	16.291	13.3509	10.9408	10.489	17.6291	13.6435	12.231	10.7835
PITG_00783	Peptidyl-prolyl cis-trans isomerase n=1 Tax=Phytophthora infestans (strain T30-4) TaxID=403677 RepID=D0MRP3_PHYIT	6.07e-120	Peptidyl-prolyl cis-trans isomerase n=1 Tax=Phytophthora sojae (strain P6497) TaxID=1094619 RepID=G4ZNW2_PHYSP	1e-116	Peptidyl-prolyl cis-trans isomerase n=11 Tax=Phytophthora TaxID=4783 RepID=W2K2J5_PHYPR	1.45e-116	4.84383	4.29998	6.61807	7.12755	0.367716	0.304559	0.568475	0.469305	5.77869	3.99348	4.90636	4.69679	4.71496	3.39481	4.57142	4.51873	6.79973	5.25946	8.01479	6.3983	7.0741	7.90927	5.82431	7.70251
PITG_00786	Uncharacterized protein n=1 Tax=Phytophthora infestans (strain T30-4) TaxID=403677 RepID=D0MRP4_PHYIT	0	Uncharacterized protein n=1 Tax=Phytophthora cactorum TaxID=29920 RepID=A0A329SD94_9STRA	0	Uncharacterized protein n=3 Tax=Phytophthora parasitica TaxID=4792 RepID=W2M887_PHYPR	0	67.2815	76.7758	49.1737	58.9703	1.62112	2.41651	2.23079	1.94971	62.4904	69.3868	69.1454	68.1034	74.9557	80.3437	70.7782	81.0255	51.1397	54.3477	46.9438	44.2636	64.0038	59.2207	58.0975	54.5594
PITG_00787	CRM1 C terminal Exportin 1-like protein n=1 Tax=Phytophthora infestans (strain T30-4) TaxID=403677 RepID=D0MRP5_PHYIT	0	Uncharacterized protein n=7 Tax=Phytophthora TaxID=4783 RepID=W2K2D1_PHYPR	0	Exportin-1 n=1 Tax=Phytophthora cactorum TaxID=29920 RepID=A0A329SD87_9STRA	0	358.834	333.994	411.746	426.564	3.92805	5.87966	6.87693	3.852	352.097	368.524	352.802	361.913	332.102	319.253	347.585	337.035	391.976	423.454	417.66	413.896	437.808	423.542	420.369	424.537
PITG_00788	Uncharacterized protein n=1 Tax=Phytophthora infestans (strain T30-4) TaxID=403677 RepID=D0MRP6_PHYIT	4.65e-80	Uncharacterized protein n=1 Tax=Phytophthora cactorum TaxID=29920 RepID=A0A329SDD3_9STRA	5.18e-61	Uncharacterized protein n=1 Tax=Phytophthora parasitica (strain INRA-310) TaxID=761204 RepID=W2PJL0_PHYPN	6.11e-61	9.01191	10.3578	10.4495	12.3786	0.361082	0.509986	0.597651	0.807753	8.19767	8.61095	9.58452	9.6545	9.55081	10.8917	9.45811	11.5305	11.1912	10.1143	11.5769	8.91566	13.8113	13.7424	10.9206	11.0403
PITG_00789	Uncharacterized protein n=1 Tax=Phytophthora infestans (strain T30-4) TaxID=403677 RepID=D0MRP7_PHYIT	1.67e-93	Uncharacterized protein n=4 Tax=Phytophthora parasitica TaxID=4792 RepID=A0A081ACX7_PHYPR	2.98e-73	Uncharacterized protein n=2 Tax=Phytophthora parasitica TaxID=4792 RepID=W2GYL4_PHYPR	1.07e-72	2.347	2.70596	1.3574	1.90147	0.444954	0.307487	0.255432	0.0101727	2.41898	1.99674	3.53714	1.43513	2.29703	2.2632	2.6798	3.58382	1.84159	1.48344	0.636095	1.46846	1.90888	1.87845	1.8929	1.92563
PITG_00790	Uncharacterized protein n=1 Tax=Phytophthora infestans (strain T30-4) TaxID=403677 RepID=D0MRP8_PHYIT	0	Uncharacterized protein n=1 Tax=Phytophthora parasitica TaxID=4792 RepID=W2K2I3_PHYPR	0	Uncharacterized protein n=1 Tax=Phytophthora parasitica P1976 TaxID=1317066 RepID=A0A080Z300_PHYPR	0	37.9018	38.9961	21.6732	25.3445	1.36632	2.18248	1.33019	0.954514	40.0476	39.1861	38.4522	33.9212	44.0063	40.1719	38.3053	33.5009	23.7991	23.3304	21.6272	17.9362	24.8155	27.6825	25.7726	23.1075
PITG_00791	DEAD/DEAH box RNA helicase, putative n=1 Tax=Phytophthora infestans (strain T30-4) TaxID=403677 RepID=D0MRP9_PHYIT	0	Uncharacterized protein n=1 Tax=Phytophthora parasitica TaxID=4792 RepID=W2FPS7_PHYPR	0	Uncharacterized protein n=1 Tax=Phytophthora parasitica P10297 TaxID=1317064 RepID=W2Y5C7_PHYPR	0	22.5033	18.9204	28.2661	24.7326	1.92264	1.21574	1.30222	1.07969	24.3242	26.7064	21.1088	17.8739	21.7613	17.5398	20.0197	16.3609	32.0154	28.0504	26.4615	26.5372	25.1524	26.0017	26.2094	21.567
PITG_00792	Uncharacterized protein n=1 Tax=Phytophthora infestans (strain T30-4) TaxID=403677 RepID=D0MRQ0_PHYIT	3.2e-108	Uncharacterized protein n=1 Tax=Phytophthora cactorum TaxID=29920 RepID=A0A329SCV4_9STRA	6.35e-95	Uncharacterized protein n=2 Tax=Phytophthora parasitica TaxID=4792 RepID=W2FRI3_PHYPR	1.9e-87	1.10295	0.565964	0.035416	0.284337	0.150349	0.251328	0.035415	0.0926922	1.47827	0.748778	1.14101	1.04373	1.20896	0.424351	0.630541	1e-06	0.141661	1e-06	1e-06	1e-06	0.112287	0.494329	0.145608	0.385125
PITG_00793	Uncharacterized protein n=1 Tax=Phytophthora infestans (strain T30-4) TaxID=403677 RepID=D0MRQ1_PHYIT	0	Uncharacterized protein n=1 Tax=Phytophthora palmivora var. palmivora TaxID=611791 RepID=A0A2P4XXL8_9STRA	2.84e-13	Uncharacterized protein n=1 Tax=Phytophthora palmivora var. palmivora TaxID=611791 RepID=A0A2P4WXJ8_9STRA	1.02e-09	1.12597	1.91609	1.79369	3.1488	0.0656718	0.405902	0.137354	0.228568	0.940716	1.24796	1.14101	1.1742	0.846274	2.12175	1.89162	2.80473	1.69993	1.61829	1.65385	2.20269	2.91947	3.46031	2.62094	3.5945
PITG_00794	Uncharacterized protein n=1 Tax=Phytophthora infestans (strain T30-4) TaxID=403677 RepID=D0MRQ2_PHYIT	9.82e-117	Uncharacterized protein n=1 Tax=Phytophthora cactorum TaxID=29920 RepID=A0A329SEZ7_9STRA	8.71e-14	Uncharacterized protein n=1 Tax=Phytophthora sojae (strain P6497) TaxID=1094619 RepID=G4ZNU2_PHYSP	7.07e-13	1e-06	1e-06	1e-06	0.0280726	0	0	0	0.0280716	1e-06	1e-06	1e-06	1e-06	1e-06	1e-06	1e-06	1e-06	1e-06	1e-06	1e-06	1e-06	0.112287	1e-06	1e-06	1e-06
PITG_00795	Uncharacterized protein n=1 Tax=Phytophthora infestans (strain T30-4) TaxID=403677 RepID=D0MRQ3_PHYIT	7.96e-128	Uncharacterized protein n=4 Tax=Phytophthora TaxID=4783 RepID=A0A080Z305_PHYPR	3.53e-89	Uncharacterized protein n=3 Tax=Phytophthora parasitica TaxID=4792 RepID=W2Y7Y6_PHYPR	1.4e-88	122.992	95.2514	34.9596	41.2812	7.19619	4.07281	3.97457	4.00118	142.451	112.816	125.283	111.418	103.125	90.6696	101.044	86.1675	37.8235	43.0197	24.1716	34.8235	52.9996	39.5464	37.2756	35.3032
PITG_00796	Uncharacterized protein n=1 Tax=Phytophthora infestans (strain T30-4) TaxID=403677 RepID=D0MRQ4_PHYIT	0	Uncharacterized protein n=1 Tax=Phytophthora cactorum TaxID=29920 RepID=A0A329SCW6_9STRA	0	Uncharacterized protein n=2 Tax=Phytophthora parasitica TaxID=4792 RepID=W2Y5Q1_PHYPR	0	6.39779	12.2315	2.0326	2.93603	0.919767	0.788542	0.332789	0.235793	6.98818	6.11502	8.4435	4.04445	11.1225	11.1746	12.1379	14.4911	2.26658	1.07886	2.16272	2.62225	2.80718	2.86711	2.47533	3.5945
PITG_00797	WD domain-containing protein n=11 Tax=Eukaryota TaxID=2759 RepID=D0MRQ5_PHYIT	0	Uncharacterized protein n=1 Tax=Phytophthora sojae (strain P6497) TaxID=1094619 RepID=G4ZNT8_PHYSP	0	Uncharacterized protein (Fragment) n=1 Tax=Phytophthora kernoviae TaxID=325452 RepID=A0A3R7J721_9STRA	0	186.925	156.563	97.1036	101.056	5.23138	9.87225	2.33852	1.71164	186.531	197.428	191.006	172.737	169.376	154.464	172.926	129.485	91.3714	95.2096	101.139	100.694	98.7006	98.075	101.925	105.524
PITG_00798	Uncharacterized protein n=1 Tax=Phytophthora infestans (strain T30-4) TaxID=403677 RepID=D0MRQ6_PHYIT	0	Uncharacterized protein n=1 Tax=Phytophthora infestans (strain T30-4) TaxID=403677 RepID=D0NYP6_PHYIT	0	Uncharacterized protein n=1 Tax=Phytophthora infestans (strain T30-4) TaxID=403677 RepID=D0NYP6_PHYIT	0	0.0335978	0.0353633	1e-06	0.0247172	0.0335968	0.0353623	0	0.0247162	0.134388	1e-06	1e-06	1e-06	1e-06	0.14145	1e-06	1e-06	1e-06	1e-06	1e-06	1e-06	1e-06	0.0988659	1e-06	1e-06
PITG_00799	Zinc (Zn2 )-Iron (Fe2 ) Permease (ZIP) Family n=1 Tax=Phytophthora infestans (strain T30-4) TaxID=403677 RepID=D0MRQ7_PHYIT	0	Uncharacterized protein n=1 Tax=Phytophthora nicotianae TaxID=4790 RepID=A0A0W8CL45_PHYNI	1.44e-165	Uncharacterized protein n=7 Tax=Phytophthora TaxID=4783 RepID=W2FPS3_PHYPR	1.77e-165	0.0611424	0.0353633	0.0970536	0.150023	0.0354577	0.0353623	0.0668305	0.0549188	1e-06	1e-06	0.114101	0.130466	1e-06	0.14145	1e-06	1e-06	0.283322	1e-06	1e-06	0.10489	1e-06	0.197732	0.145608	0.25675
PITG_00800	Uncharacterized protein n=1 Tax=Phytophthora infestans (strain T30-4) TaxID=403677 RepID=D0MRQ8_PHYIT	0	Uncharacterized protein n=1 Tax=Phytophthora parasitica P1976 TaxID=1317066 RepID=A0A080Z314_PHYPR	1.23e-180	Uncharacterized protein n=6 Tax=Phytophthora TaxID=4783 RepID=W2Y6Q6_PHYPR	1.41e-180	0.0311998	1e-06	0.0691302	1e-06	0.0311988	0	0.0399359	0	1e-06	0.124796	1e-06	1e-06	1e-06	1e-06	1e-06	1e-06	0.141661	0.134858	1e-06	1e-06	1e-06	1e-06	1e-06	1e-06
PITG_00804	T-complex protein 1 subunit delta n=1 Tax=Phytophthora infestans (strain T30-4) TaxID=403677 RepID=D0MRQ9_PHYIT	0	T-complex protein 1 subunit delta n=7 Tax=Phytophthora TaxID=4783 RepID=A0A0W8C258_PHYNI	0	T-complex protein 1 subunit delta n=1 Tax=Phytophthora cactorum TaxID=29920 RepID=A0A329RK99_9STRA	0	373.954	298.123	578.924	443.445	8.66731	11.7173	15.748	5.32975	383.409	393.358	362.614	356.434	318.562	285.022	317.162	271.747	535.479	576.382	605.435	598.398	456.785	435.01	447.307	434.678
PITG_00805	Carbohydrate-binding protein, putative n=1 Tax=Phytophthora infestans (strain T30-4) TaxID=403677 RepID=D0MRR0_PHYIT	0	Uncharacterized protein n=1 Tax=Phytophthora parasitica TaxID=4792 RepID=W2M865_PHYPR	0	Uncharacterized protein n=1 Tax=Phytophthora parasitica P1569 TaxID=1317065 RepID=V9DZZ5_PHYPR	0	4.55162	5.8421	7.55774	9.01451	0.368376	0.288806	1.43945	0.872723	3.76287	4.74226	4.22175	5.47958	6.04482	6.50671	5.67487	5.142	5.80811	5.1246	7.76035	11.5379	7.74783	7.71154	9.17328	11.4254
PITG_00806	Uncharacterized protein n=1 Tax=Phytophthora infestans (strain T30-4) TaxID=403677 RepID=D0MRR1_PHYIT	0	Uncharacterized protein n=5 Tax=Phytophthora TaxID=4783 RepID=W2HY87_PHYPR	6.02e-178	Uncharacterized protein n=1 Tax=Phytophthora cactorum TaxID=29920 RepID=A0A329RJV4_9STRA	2.03e-177	16.399	19.0074	21.1321	21.6686	0.495453	0.560895	2.26412	0.814323	14.9171	16.8475	17.0011	16.8301	18.2553	19.5201	20.3349	17.9191	26.4906	19.5544	22.645	15.8384	23.4681	19.7732	20.9675	22.4656
PITG_00807	Uncharacterized protein n=1 Tax=Phytophthora infestans (strain T30-4) TaxID=403677 RepID=D0MRR2_PHYIT	8.17e-134	Uncharacterized protein n=1 Tax=Phytophthora nicotianae TaxID=4790 RepID=A0A0W8CY67_PHYNI	5.17e-84	Uncharacterized protein n=4 Tax=Phytophthora TaxID=4783 RepID=W2HVX3_PHYPR	4.85e-83	0.277728	0.269985	1.07336	0.879761	0.0681151	0.0771624	0.3673	0.271813	0.268776	0.124796	0.456406	0.260933	0.483585	0.2829	0.157635	0.155818	0.991628	0.134858	1.90828	1.25868	1.68431	0.593195	0.728038	0.513501
PITG_00808	Uncharacterized protein n=1 Tax=Phytophthora infestans (strain T30-4) TaxID=403677 RepID=D0MRR3_PHYIT	0	Uncharacterized protein n=1 Tax=Phytophthora parasitica TaxID=4792 RepID=W2GLG1_PHYPR	6.13e-23	Uncharacterized protein n=1 Tax=Phytophthora parasitica P1569 TaxID=1317065 RepID=V9ELK3_PHYPR	5.55e-18	0.249202	0.10095	0.035416	0.117929	0.0453372	0.0670107	0.035415	0.0419829	0.268776	0.124796	0.342304	0.260933	0.120896	0.2829	1e-06	1e-06	0.141661	1e-06	1e-06	1e-06	1e-06	0.197732	0.145608	0.128375
PITG_00809	M96 mating-specific protein family n=1 Tax=Phytophthora infestans (strain T30-4) TaxID=403677 RepID=D0MRR4_PHYIT	0	M96 mating-specific protein family n=6 Tax=Phytophthora TaxID=4783 RepID=A0A0W8C219_PHYNI	0	M96 mating-specific protein family n=1 Tax=Phytophthora nicotianae TaxID=4790 RepID=A0A0W8CZ04_PHYNI	0	56.8372	62.086	83.986	89.8681	1.65854	0.61666	2.31253	2.56854	60.7434	57.5311	56.3661	52.7084	63.3497	60.3993	62.4235	62.1715	85.705	83.6119	88.7988	77.8284	96.6794	90.0668	88.3839	84.3425
PITG_00810	Uncharacterized protein n=1 Tax=Phytophthora infestans (strain T30-4) TaxID=403677 RepID=D0MRR5_PHYIT	4.46e-122	Uncharacterized protein n=1 Tax=Phytophthora ramorum TaxID=164328 RepID=H3GYD2_PHYRM	3.72e-53	Uncharacterized protein n=2 Tax=Phytophthora ramorum TaxID=164328 RepID=H3GYD5_PHYRM	5.1e-48	0.0326173	1e-06	1e-06	0.106244	0.0326163	0	0	0.0702967	1e-06	1e-06	1e-06	0.130466	1e-06	1e-06	1e-06	1e-06	1e-06	1e-06	1e-06	1e-06	1e-06	0.296598	1e-06	0.128375
PITG_00811	Uncharacterized protein n=1 Tax=Phytophthora infestans (strain T30-4) TaxID=403677 RepID=D0MRR6_PHYIT	9.77e-107					1e-06	1e-06	1e-06	1e-06	0	0	0	0	1e-06	1e-06	1e-06	1e-06	1e-06	1e-06	1e-06	1e-06	1e-06	1e-06	1e-06	1e-06	1e-06	1e-06	1e-06	1e-06
PITG_00813	Uncharacterized protein n=1 Tax=Phytophthora infestans (strain T30-4) TaxID=403677 RepID=D0MRR7_PHYIT	4.73e-71	Uncharacterized protein n=1 Tax=Phytophthora sojae (strain P6497) TaxID=1094619 RepID=G4ZP52_PHYSP	3.9e-37	Uncharacterized protein (Fragment) n=1 Tax=Phytophthora sojae (strain P6497) TaxID=1094619 RepID=G5AGC2_PHYSP	6.48e-37	0.0335978	1e-06	1e-06	1e-06	0.0335968	0	0	0	0.134388	1e-06	1e-06	1e-06	1e-06	1e-06	1e-06	1e-06	1e-06	1e-06	1e-06	1e-06	1e-06	1e-06	1e-06	1e-06
PITG_00814	Uncharacterized protein n=1 Tax=Phytophthora infestans (strain T30-4) TaxID=403677 RepID=D0MRR8_PHYIT	2.21e-126	Uncharacterized protein n=1 Tax=Phytophthora sojae (strain P6497) TaxID=1094619 RepID=G4ZPK4_PHYSP	1.24e-94	Uncharacterized protein n=1 Tax=Phytophthora sojae (strain P6497) TaxID=1094619 RepID=G4ZN42_PHYSP	1.38e-94	1e-06	0.0353633	1e-06	1e-06	0	0.0353623	0	0	1e-06	1e-06	1e-06	1e-06	1e-06	0.14145	1e-06	1e-06	1e-06	1e-06	1e-06	1e-06	1e-06	1e-06	1e-06	1e-06
PITG_00816	Uncharacterized protein n=1 Tax=Phytophthora infestans (strain T30-4) TaxID=403677 RepID=D0MRR9_PHYIT	2.15e-179	Uncharacterized protein n=1 Tax=Phytophthora infestans (strain T30-4) TaxID=403677 RepID=D0NWW2_PHYIT	2.91e-56	Uncharacterized protein n=1 Tax=Phytophthora infestans (strain T30-4) TaxID=403677 RepID=D0RM31_PHYIT	1.72e-36	1e-06	1e-06	1e-06	1e-06	0	0	0	0	1e-06	1e-06	1e-06	1e-06	1e-06	1e-06	1e-06	1e-06	1e-06	1e-06	1e-06	1e-06	1e-06	1e-06	1e-06	1e-06
PITG_00818	Uncharacterized protein n=1 Tax=Phytophthora infestans (strain T30-4) TaxID=403677 RepID=D0MRS0_PHYIT	0	Uncharacterized protein n=1 Tax=Phytophthora parasitica TaxID=4792 RepID=W2H105_PHYPR	0	Uncharacterized protein n=1 Tax=Phytophthora parasitica TaxID=4792 RepID=W2LDP3_PHYPR	0	99.0746	143.354	100.73	123.458	1.79314	6.92385	3.82527	2.42061	95.4155	99.8371	103.718	97.3278	132.019	137.49	140.453	163.453	100.721	110.988	98.5947	92.618	129.692	124.67	118.67	120.801
PITG_00819	Uncharacterized protein n=1 Tax=Phytophthora infestans (strain T30-4) TaxID=403677 RepID=D0MRS1_PHYIT	0	Uncharacterized protein n=1 Tax=Phytophthora parasitica TaxID=4792 RepID=W2LDH1_PHYPR	0	Uncharacterized protein n=1 Tax=Phytophthora parasitica P10297 TaxID=1317064 RepID=W2ZG66_PHYPR	0	68.4207	85.3484	64.8273	83.0194	2.60223	0.952885	0.237692	2.54758	68.4035	61.1502	73.0249	71.1041	84.7483	86.0017	83.0737	87.5698	64.7391	64.1923	65.1361	65.2416	84.3278	86.2111	86.0541	75.4846
PITG_00820	Uncharacterized protein n=1 Tax=Phytophthora infestans (strain T30-4) TaxID=403677 RepID=D0MRS2_PHYIT	0	Uncharacterized protein n=2 Tax=Phytophthora parasitica TaxID=4792 RepID=W2LBI5_PHYPR	6.83e-171	Uncharacterized protein n=3 Tax=Phytophthora parasitica TaxID=4792 RepID=W2X6A8_PHYPR	7.06e-171	49.2321	116.609	17.604	25.4326	8.03357	13.3487	1.95782	1.31363	36.6879	43.0547	44.3854	72.8002	93.4529	114.999	103.566	154.416	20.2575	12.1372	20.6095	17.4118	23.4681	22.9369	27.083	28.2425
PITG_00821	RxLR effector protein PexRD21 n=1 Tax=Phytophthora infestans (strain T30-4) TaxID=403677 RepID=RD21_PHYIT	1.92e-66	RxLR effector protein CRE10 n=1 Tax=Phytophthora infestans (strain T30-4) TaxID=403677 RepID=CRE10_PHYIT	8.39e-65	Putative RXLR effector PEXRD21_64_2 (Fragment) n=1 Tax=Phytophthora infestans TaxID=4787 RepID=D0ERV0_PHYIN	2.58e-49	0.654018	0.502391	0.447199	0.64619	0.207791	0.164108	0.12238	0.163938	0.268776	0.374389	0.79871	1.1742	0.483585	0.424351	0.945811	0.155818	0.283322	0.809147	0.381657	0.31467	1.12287	0.494329	0.582431	0.385125
PITG_00827	Prohibitin n=1 Tax=Phytophthora infestans (strain T30-4) TaxID=403677 RepID=D0MRS4_PHYIT	0	Uncharacterized protein n=1 Tax=Phytophthora ramorum TaxID=164328 RepID=H3G994_PHYRM	0	Uncharacterized protein n=1 Tax=Phytophthora sojae (strain P6497) TaxID=1094619 RepID=G4YLQ2_PHYSP	0	148.979	116.064	151.924	111.705	2.82871	5.47064	5.25788	3.18394	150.783	155.621	147.305	142.208	126.337	111.18	123.744	102.996	139.253	154.143	164.621	149.678	119.698	111.62	111.39	104.112
PITG_00828	Phosphatidylinositol kinase (PIK-5) n=1 Tax=Phytophthora infestans (strain T30-4) TaxID=403677 RepID=D0MRS5_PHYIT	0	Uncharacterized protein n=1 Tax=Phytophthora parasitica TaxID=4792 RepID=W2J3Q2_PHYPR	0	Uncharacterized protein n=1 Tax=Phytophthora parasitica TaxID=4792 RepID=W2NHK5_PHYPR	0	165.671	191.595	243.845	256.213	7.51905	10.1334	2.06606	2.89118	154.412	153.749	168.87	185.653	177.476	189.826	178.285	220.794	249.04	238.968	244.133	243.24	256.577	262.588	248.552	257.135
PITG_00829	Uncharacterized protein n=1 Tax=Phytophthora infestans (strain T30-4) TaxID=403677 RepID=D0MRS6_PHYIT	8.49e-96	Uncharacterized protein n=1 Tax=Phytophthora sojae (strain P6497) TaxID=1094619 RepID=G4YLQ5_PHYSP	2.35e-61	Uncharacterized protein n=1 Tax=Phytophthora sojae (strain P6497) TaxID=1094619 RepID=G4YLQ6_PHYSP	3.08e-60	6.77022	8.90553	9.9773	10.723	0.123986	0.780055	0.285026	0.349964	6.45063	6.739	6.84608	7.04518	10.0344	6.78961	8.66993	10.1282	10.0579	9.30519	10.6864	9.85967	10.6673	11.1718	9.75572	11.297
PITG_00830	Uncharacterized protein n=1 Tax=Phytophthora infestans (strain T30-4) TaxID=403677 RepID=D0MRS7_PHYIT	1.7e-129	Uncharacterized protein n=1 Tax=Phytophthora sojae (strain P6497) TaxID=1094619 RepID=G4YLQ7_PHYSP	4.4e-85	Uncharacterized protein n=1 Tax=Phytophthora sojae (strain P6497) TaxID=1094619 RepID=G4ZDZ3_PHYSP	2.91e-43	10.4729	14.7449	18.1722	18.9851	1.15496	0.519062	0.482358	0.766231	9.94472	8.48615	13.8063	9.6545	14.024	16.1253	13.8719	14.9585	18.9826	19.015	17.1746	17.5166	17.2923	20.7618	19.657	18.2293
PITG_00831	Sodium-dependent phosphate transporter, putative n=1 Tax=Phytophthora infestans (strain T30-4) TaxID=403677 RepID=D0MRS8_PHYIT	0	Uncharacterized protein n=5 Tax=Phytophthora parasitica TaxID=4792 RepID=W2GX60_PHYPR	0	Uncharacterized protein n=1 Tax=Phytophthora cactorum TaxID=29920 RepID=A0A329T308_9STRA	0	82.5329	24.9225	0.323715	0.230883	11.3454	5.54173	0.116134	0.0320146	49.4548	86.6087	99.6105	94.4576	35.3017	20.2274	32.6305	11.5305	0.141661	0.539431	0.508876	0.10489	0.224575	0.296598	0.145608	0.25675
PITG_00832	Uncharacterized protein n=1 Tax=Phytophthora infestans (strain T30-4) TaxID=403677 RepID=D0MRS9_PHYIT	2.58e-79	Uncharacterized protein n=1 Tax=Phytophthora sojae (strain P6497) TaxID=1094619 RepID=G5AJ21_PHYSP	1.02e-38	Uncharacterized protein n=1 Tax=Phytophthora sojae (strain P6497) TaxID=1094619 RepID=G5ABJ3_PHYSP	3.62e-36	0.497263	0.138358	0.158691	0.221874	0.0587964	0.0811426	0.101607	0.0698805	0.403164	0.623982	0.570507	0.391399	0.241793	1e-06	1e-06	0.311636	0.424983	1e-06	1e-06	0.20978	0.112287	0.0988659	0.291215	0.385125
PITG_00833	Uncharacterized protein n=1 Tax=Phytophthora infestans (strain T30-4) TaxID=403677 RepID=D0MRT0_PHYIT	1.66e-168	Uncharacterized protein n=2 Tax=Phytophthora cactorum TaxID=29920 RepID=A0A329T598_9STRA	7.95e-105	Importin subunit alpha-1b n=2 Tax=Phytophthora TaxID=4783 RepID=A0A0W8DT52_PHYNI	8.68e-104	1828.19	1701.78	3990.31	3792.05	76.5378	14.502	23.8262	60.1612	1750.4	1760.5	1744.27	2057.58	1668.01	1716.22	1733.67	1689.23	3929.25	4044.93	3999.89	3987.19	3728.05	3964.52	3780.85	3694.76
PITG_00834	Uncharacterized protein n=1 Tax=Phytophthora infestans (strain T30-4) TaxID=403677 RepID=D0MRT1_PHYIT	7.26e-172	Uncharacterized protein n=1 Tax=Phytophthora infestans (strain T30-4) TaxID=403677 RepID=D0MRT2_PHYIT	2.97e-127	Importin subunit alpha-1b n=2 Tax=Phytophthora TaxID=4783 RepID=A0A0W8DT52_PHYNI	2.29e-92	3.16356	3.13671	4.60714	4.33794	0.156461	0.217031	0.44018	0.50326	3.22531	3.4943	3.19484	2.73979	3.2642	2.5461	3.1527	3.58382	5.52478	4.98974	4.45266	3.46137	3.5932	3.95464	5.82431	3.97963
PITG_00839	Uncharacterized protein n=1 Tax=Phytophthora infestans (strain T30-4) TaxID=403677 RepID=D0MRT2_PHYIT	0	Uncharacterized protein n=1 Tax=Phytophthora infestans (strain T30-4) TaxID=403677 RepID=D0MRT1_PHYIT	1.25e-131	Importin subunit alpha-1b n=2 Tax=Phytophthora TaxID=4783 RepID=A0A0W8DT52_PHYNI	1.18e-112	5.69109	5.76154	12.9994	15.7552	0.392644	0.471911	1.1471	1.46875	6.18185	5.74063	6.27558	4.56632	6.7702	6.08236	5.67487	4.51873	13.0328	14.8344	14.3757	9.75478	17.7414	17.4004	16.4537	11.4254
PITG_00840	Uncharacterized protein n=1 Tax=Phytophthora infestans (strain T30-4) TaxID=403677 RepID=D0MRT3_PHYIT	4.05e-101					160.882	113.506	246.018	170.129	20.3089	15.8061	17.4241	13.5825	202.12	173.966	162.024	105.417	140.24	106.229	135.724	71.8322	272.273	265.131	251.257	195.41	203.24	178.453	159.149	139.672
PITG_00841	Uncharacterized protein n=1 Tax=Phytophthora infestans (strain T30-4) TaxID=403677 RepID=D0MRT4_PHYIT	8.27e-164	Uncharacterized protein n=2 Tax=Phytophthora parasitica TaxID=4792 RepID=V9FB62_PHYPR	1.71e-127	Uncharacterized protein n=1 Tax=Phytophthora parasitica P1976 TaxID=1317066 RepID=A0A081ABS8_PHYPR	6.35e-127	2.78215	5.14162	0.261597	0.889805	0.27045	0.623798	0.0825274	0.0946351	2.2846	2.37113	3.08074	3.39212	3.50599	6.08236	6.14777	4.83036	0.424983	0.134858	0.381657	0.10489	0.786011	0.889793	0.728038	1.15538
PITG_00842	Copine-like protein, putative n=1 Tax=Phytophthora infestans (strain T30-4) TaxID=403677 RepID=D0MRT5_PHYIT	4.09e-164	Uncharacterized protein (Fragment) n=1 Tax=Phytophthora parasitica TaxID=4792 RepID=W2LBN5_PHYPR	5.78e-149	Uncharacterized protein n=1 Tax=Phytophthora cactorum TaxID=29920 RepID=A0A329T3B7_9STRA	5.89e-148	44.1854	54.8515	59.8816	76.3434	1.04414	2.40435	1.62304	2.33537	41.2571	45.9251	44.1572	45.4023	53.678	59.8335	48.7093	57.1853	63.0392	61.8998	55.8491	58.7385	74.5588	82.553	71.4934	76.7683
PITG_00843	Purple acid phosphatase n=1 Tax=Phytophthora infestans (strain T30-4) TaxID=403677 RepID=D0MRT6_PHYIT	0	Purple acid phosphatase n=1 Tax=Phytophthora nicotianae TaxID=4790 RepID=A0A0W8BZF3_PHYNI	0	Purple acid phosphatase n=1 Tax=Phytophthora parasitica TaxID=4792 RepID=W2LBY1_PHYPR	0	82.1908	47.1476	5.05555	6.52185	14.1387	14.1219	0.463246	0.66062	69.0755	101.584	109.309	48.7944	72.5378	32.675	68.8866	14.4911	6.23309	4.45031	5.34319	4.1956	6.62495	7.41494	7.42599	4.6215
PITG_00844	Copine-like protein, putative n=1 Tax=Phytophthora infestans (strain T30-4) TaxID=403677 RepID=D0MRT7_PHYIT	0	Uncharacterized protein n=3 Tax=Phytophthora parasitica TaxID=4792 RepID=W2L9R3_PHYPR	0	Uncharacterized protein n=2 Tax=Phytophthora parasitica TaxID=4792 RepID=W2X679_PHYPR	0	7.7792	25.4038	23.583	35.7956	0.328065	2.33376	2.34341	1.77675	6.98818	7.61258	8.5576	7.95844	21.036	26.8755	22.3842	31.3195	30.1738	21.5773	23.2811	19.2998	36.718	40.4362	32.9073	33.1208
PITG_00845	Phosphodiesterase n=1 Tax=Phytophthora infestans (strain T30-4) TaxID=403677 RepID=D0MRT8_PHYIT	0	Phosphodiesterase n=1 Tax=Phytophthora cactorum TaxID=29920 RepID=A0A329T389_9STRA	0	Phosphodiesterase n=1 Tax=Phytophthora parasitica TaxID=4792 RepID=W2GX71_PHYPR	0	119.901	172.77	93.5745	102.489	18.3592	19.5946	3.06231	7.30175	90.7119	104.579	110.792	173.52	146.647	167.053	147.546	229.832	91.6547	92.1079	88.1627	102.373	89.1562	97.3829	100.178	123.24
PITG_00846	Uncharacterized protein n=1 Tax=Phytophthora infestans (strain T30-4) TaxID=403677 RepID=D0MRT9_PHYIT	8.76e-129	Uncharacterized protein n=1 Tax=Phytophthora parasitica TaxID=4792 RepID=W2J5H9_PHYPR	3.46e-118	Uncharacterized protein n=2 Tax=Phytophthora parasitica TaxID=4792 RepID=W2ZH07_PHYPR	6.66e-118	35.6895	47.5695	26.9971	25.2446	3.63487	1.05363	0.957099	1.59036	27.5495	32.8214	37.7676	44.6195	48.963	45.2641	46.3447	49.706	29.6072	25.3533	27.2248	25.803	24.4786	23.7278	22.8604	29.9114
PITG_00847	Uncharacterized protein n=1 Tax=Phytophthora infestans (strain T30-4) TaxID=403677 RepID=D0MRU0_PHYIT	8.6e-80	Uncharacterized protein n=1 Tax=Phytophthora sojae (strain P6497) TaxID=1094619 RepID=G4YZ09_PHYSP	9.89e-15	Uncharacterized protein n=1 Tax=Phytophthora parasitica P10297 TaxID=1317064 RepID=W2YAP9_PHYPR	1.06e-10	23.3554	18.7738	21.0694	27.2661	1.46265	0.987044	2.45697	1.11892	20.2926	27.3304	22.7062	23.0925	19.2225	18.3885	21.1231	16.3609	25.7823	24.679	15.7751	18.0411	30.3176	25.2108	26.0638	27.4723
PITG_00848	Uncharacterized protein n=1 Tax=Phytophthora infestans (strain T30-4) TaxID=403677 RepID=D0MRU1_PHYIT	0	Uncharacterized protein n=1 Tax=Phytophthora cactorum TaxID=29920 RepID=A0A329T1P6_9STRA	2.25e-163	Uncharacterized protein n=1 Tax=Phytophthora parasitica TaxID=4792 RepID=W2I1Y3_PHYPR	1.06e-159	69.0742	40.4984	148.244	115.873	7.22075	5.1738	6.2429	4.20966	72.3008	81.1176	74.7364	48.142	48.8421	38.8988	47.7634	26.4891	148.319	133.779	164.24	146.636	107.347	121.012	110.225	124.909
PITG_00849	Uncharacterized protein n=1 Tax=Phytophthora infestans (strain T30-4) TaxID=403677 RepID=D0MRU2_PHYIT	2.88e-57	Uncharacterized protein n=1 Tax=Phytophthora cactorum TaxID=29920 RepID=A0A329RWL9_9STRA	2.66e-48	Uncharacterized protein n=5 Tax=Phytophthora parasitica TaxID=4792 RepID=W2JZ44_PHYPR	4.71e-48	12.2053	12.5352	17.9532	17.6007	0.937463	0.68006	1.37179	0.692305	10.6167	14.726	10.9537	12.5248	10.518	13.2963	12.9261	13.4004	15.4411	16.3178	18.4467	21.6074	15.6079	18.5868	18.4922	17.7158
PITG_00850	Thioredoxin-dependent peroxide reductase, putative n=1 Tax=Phytophthora infestans (strain T30-4) TaxID=403677 RepID=D0MRU3_PHYIT	0	Uncharacterized protein n=1 Tax=Phytophthora cactorum TaxID=29920 RepID=A0A329T0Y2_9STRA	0	Uncharacterized protein n=1 Tax=Phytophthora parasitica TaxID=4792 RepID=W2FVV8_PHYPR	0	274.984	203.894	349.038	291.27	5.86192	11.899	13.2826	3.7276	266.895	269.56	271.105	292.375	233.33	196.05	209.497	176.698	319.729	343.078	349.343	384.003	281.954	299.168	294.856	289.101
PITG_00851	Uncharacterized protein n=1 Tax=Phytophthora infestans (strain T30-4) TaxID=403677 RepID=D0MRU4_PHYIT	0	RNA-binding protein 10 n=1 Tax=Phytophthora nicotianae TaxID=4790 RepID=A0A0W8DZJ4_PHYNI	0	Uncharacterized protein n=1 Tax=Phytophthora parasitica (strain INRA-310) TaxID=761204 RepID=W2PM29_PHYPN	0	18.9373	20.9889	19.3544	22.2924	0.337828	1.15196	0.940356	1.0906	18.5456	18.2203	19.2831	19.7004	19.9479	22.3491	18.2857	23.3727	18.5576	19.1498	17.6834	22.0269	20.324	22.4426	21.1131	25.2899
PITG_00852	Uncharacterized protein n=1 Tax=Phytophthora infestans (strain T30-4) TaxID=403677 RepID=D0MRU5_PHYIT	4.79e-133	Uncharacterized protein n=1 Tax=Phytophthora parasitica TaxID=4792 RepID=W2ME73_PHYPR	8.21e-100	Uncharacterized protein n=1 Tax=Phytophthora parasitica TaxID=4792 RepID=W2HZT4_PHYPR	8.48e-100	12.9563	14.0321	14.0391	17.5995	0.783028	1.07133	0.604705	0.95076	12.2293	11.3565	13.2358	15.0036	14.8702	12.4476	12.1379	16.6725	14.8744	15.2389	12.7219	13.321	19.6503	15.9174	18.7834	16.0469
PITG_00853	Uncharacterized protein n=1 Tax=Phytophthora infestans (strain T30-4) TaxID=403677 RepID=D0MRU6_PHYIT	2.62e-117	Uncharacterized protein n=1 Tax=Phytophthora cactorum TaxID=29920 RepID=A0A329T3H9_9STRA	1.46e-82	Uncharacterized protein n=1 Tax=Globisporangium ultimum (strain ATCC 200006 / CBS 805.95 / DAOM BR144) TaxID=431595 RepID=K3WAK2_GLOUD	1.43e-71	12.1812	14.4622	14.0869	15.6026	0.975532	0.628642	0.567538	0.98879	10.8854	12.3548	10.6114	14.8732	14.2658	12.872	14.8177	15.8935	13.3161	13.6206	15.7751	13.6357	16.394	17.9936	14.4152	13.6078
PITG_00854	Uncharacterized protein n=1 Tax=Phytophthora infestans (strain T30-4) TaxID=403677 RepID=D0MRU7_PHYIT	0	Uncharacterized protein n=1 Tax=Phytophthora parasitica (strain INRA-310) TaxID=761204 RepID=W2PJP5_PHYPN	0	Uncharacterized protein n=3 Tax=Phytophthora TaxID=4783 RepID=W2YAJ3_PHYPR	0	208.976	192.778	198.016	175.05	1.20937	3.27397	3.6081	2.39362	206.958	212.403	207.665	208.876	197.907	198.455	189.793	184.956	196.909	188.396	204.95	201.809	175.056	180.925	175.02	169.198
PITG_00855	Uncharacterized protein n=1 Tax=Phytophthora infestans (strain T30-4) TaxID=403677 RepID=D0MRU8_PHYIT	2.77e-170	Uncharacterized protein n=1 Tax=Phytophthora palmivora var. palmivora TaxID=611791 RepID=A0A2P4XKI1_9STRA	1.72e-140	Uncharacterized protein n=1 Tax=Phytophthora cactorum TaxID=29920 RepID=A0A329T4Y7_9STRA	2.44e-140	29.5287	35.3885	27.5159	35.1315	1.00477	1.45173	0.698216	1.68344	31.3124	31.0743	27.1561	28.5721	32.0375	34.9382	35.4679	39.1104	27.7656	28.1853	28.6243	25.4883	33.4616	37.8656	38.0036	31.1952
PITG_00856	Uncharacterized protein n=1 Tax=Phytophthora infestans (strain T30-4) TaxID=403677 RepID=D0MRU9_PHYIT	5.5e-123	ABC transporter n=6 Tax=Phytophthora TaxID=4783 RepID=A0A0W8CTI5_PHYNI	1.22e-107	Uncharacterized protein n=1 Tax=Phytophthora parasitica P1976 TaxID=1317066 RepID=A0A080Z769_PHYPR	3.65e-107	6.7489	4.9579	15.1693	11.4798	0.306662	0.294715	0.26814	0.452981	6.18185	7.36299	7.18839	6.26238	5.56123	4.24351	4.72905	5.29782	15.1577	15.7784	15.2663	14.4748	12.0147	12.4571	10.9206	10.5268
PITG_00857	Uncharacterized protein n=1 Tax=Phytophthora infestans (strain T30-4) TaxID=403677 RepID=D0MRV0_PHYIT	2.11e-114	Uncharacterized protein n=1 Tax=Phytophthora parasitica TaxID=4792 RepID=W2I005_PHYPR	1.45e-103	Uncharacterized protein n=1 Tax=Phytophthora parasitica CJ01A1 TaxID=1317063 RepID=W2W1V2_PHYPR	1.74e-103	61.2126	56.2932	48.3056	44.384	1.53063	2.47927	0.713064	0.92412	57.2493	61.275	61.6148	64.7113	53.0735	54.034	63.6846	54.3806	47.0315	48.0094	47.8343	50.3472	45.2518	43.5999	46.4489	42.2354
PITG_00858	Serine/threonine protein kinase n=1 Tax=Phytophthora infestans (strain T30-4) TaxID=403677 RepID=D0MRV1_PHYIT	0	CAMK/CAMKL protein kinase, variant n=1 Tax=Phytophthora parasitica P1569 TaxID=1317065 RepID=V9E403_PHYPR	0	CAMK/CAMKL protein kinase, variant n=2 Tax=Phytophthora parasitica TaxID=4792 RepID=W2Y9R3_PHYPR	0	63.4879	86.3585	40.2473	50.5215	2.95592	1.43881	2.23988	1.61954	59.6683	71.3835	64.5814	58.3184	85.111	89.6795	83.0737	87.5698	40.3734	46.2562	38.8018	35.5577	55.1331	47.8511	48.7786	50.323
PITG_00859	Uncharacterized protein n=1 Tax=Phytophthora infestans (strain T30-4) TaxID=403677 RepID=D0MRV2_PHYIT	2.61e-166	Kinesin-like protein n=1 Tax=Phytophthora cactorum TaxID=29920 RepID=A0A329T5J0_9STRA	2.61e-123	Kinesin-like protein n=1 Tax=Phytophthora nicotianae TaxID=4790 RepID=A0A0W8CU33_PHYNI	2e-117	2.93807	5.97298	0.257986	0.301769	0.453014	0.54508	0.0922797	0.187048	3.76287	2.87032	3.42304	1.69606	4.95675	7.49686	5.51723	5.92109	0.283322	0.134858	0.508876	0.10489	1e-06	1e-06	0.436823	0.770251
PITG_00860	Kinesin-like protein n=1 Tax=Phytophthora infestans (strain T30-4) TaxID=403677 RepID=D0MRV3_PHYIT	0	Kinesin-like protein n=1 Tax=Phytophthora parasitica CJ01A1 TaxID=1317063 RepID=W2VZI4_PHYPR	0	Kinesin-like protein n=3 Tax=Phytophthora parasitica TaxID=4792 RepID=A0A080Z765_PHYPR	0	3.9369	10.1158	0.134649	0.0568108	0.621348	0.536431	0.0551343	0.0333477	5.50991	3.99348	3.76535	2.47886	11.3643	10.6088	8.9852	9.50491	0.141661	0.269716	0.127219	1e-06	1e-06	0.0988659	1e-06	0.128375
PITG_00861	Uncharacterized protein n=1 Tax=Phytophthora infestans (strain T30-4) TaxID=403677 RepID=D0MRV4_PHYIT	0	Uncharacterized protein n=1 Tax=Phytophthora cactorum TaxID=29920 RepID=A0A329T3A2_9STRA	1.79e-152	Uncharacterized protein n=3 Tax=Phytophthora parasitica TaxID=4792 RepID=W2YAU4_PHYPR	5.69e-152	8.67603	14.2849	7.72883	6.85382	0.225509	0.659861	0.871798	0.173834	9.27278	8.73575	8.2153	8.48031	14.2658	13.8621	16.0788	12.9329	7.93302	8.09147	9.54142	5.34939	6.62495	6.92061	6.55235	7.31738
PITG_00862	Uncharacterized protein n=1 Tax=Phytophthora infestans (strain T30-4) TaxID=403677 RepID=D0MRV5_PHYIT	2.45e-42					0.446426	0.759797	0.473213	0.485815	0.0940445	0.121356	0.0300852	0.0889043	0.67194	0.249593	0.342304	0.521865	0.483585	0.990152	0.630541	0.934909	0.424983	0.539431	0.508876	0.41956	0.673724	0.593195	0.291215	0.385125
PITG_00863	DEAD/DEAH box RNA helicase, putative n=1 Tax=Phytophthora infestans (strain T30-4) TaxID=403677 RepID=D0MRV6_PHYIT	0	DEAD-box ATP-dependent RNA helicase 8 n=7 Tax=Phytophthora TaxID=4783 RepID=A0A0W8CV88_PHYNI	0	DEAD-box ATP-dependent RNA helicase 6 n=1 Tax=Phytophthora cactorum TaxID=29920 RepID=A0A329T1M4_9STRA	0	185.017	170.99	214.995	216.785	4.51217	4.75939	6.31745	7.02886	192.175	183.451	191.576	172.868	167.804	178.935	178.285	158.935	220.566	199.32	228.74	211.354	225.585	231.841	203.414	206.299
PITG_00864	Uncharacterized protein n=1 Tax=Phytophthora infestans (strain T30-4) TaxID=403677 RepID=D0MRV7_PHYIT	0	Uncharacterized protein n=1 Tax=Phytophthora cactorum TaxID=29920 RepID=A0A329T3P4_9STRA	0	Uncharacterized protein n=3 Tax=Phytophthora parasitica TaxID=4792 RepID=W2MC72_PHYPR	0	47.7583	48.8218	85.5028	75.1458	5.62207	2.74729	4.60026	4.72097	55.0991	53.5376	51.3456	31.051	56.4586	46.9615	48.394	43.4733	98.3128	84.6907	82.4379	76.5698	82.8681	79.4882	76.7353	61.4917
PITG_00865	Uncharacterized protein n=1 Tax=Phytophthora infestans (strain T30-4) TaxID=403677 RepID=D0MRV8_PHYIT	3.71e-60	Uncharacterized protein n=1 Tax=Phytophthora sojae (strain P6497) TaxID=1094619 RepID=G5AE22_PHYSP	1.61e-11	Uncharacterized protein (Fragment) n=1 Tax=Phytophthora sojae (strain P6497) TaxID=1094619 RepID=G4YJR6_PHYSP	3.12e-10	1e-06	1e-06	1e-06	1e-06	0	0	0	0	1e-06	1e-06	1e-06	1e-06	1e-06	1e-06	1e-06	1e-06	1e-06	1e-06	1e-06	1e-06	1e-06	1e-06	1e-06	1e-06
PITG_00866	Uncharacterized protein n=1 Tax=Phytophthora infestans (strain T30-4) TaxID=403677 RepID=D0MRV9_PHYIT	0	Uncharacterized protein n=1 Tax=Phytophthora cactorum TaxID=29920 RepID=A0A329T4W0_9STRA	0	Uncharacterized protein n=4 Tax=Phytophthora parasitica TaxID=4792 RepID=W2FTH0_PHYPR	0	2.66448	4.51706	0.0953525	0.209521	0.819028	0.696536	0.032772	0.0538329	5.10675	1.99674	1.59742	1.95699	3.02241	4.24351	4.41378	6.38855	0.141661	0.134858	1e-06	0.10489	0.336862	0.0988659	0.145608	0.25675
PITG_00867	Uncharacterized protein n=1 Tax=Phytophthora infestans (strain T30-4) TaxID=403677 RepID=D0MRW0_PHYIT	0	Uncharacterized protein n=1 Tax=Phytophthora parasitica P10297 TaxID=1317064 RepID=W2Y9Q5_PHYPR	0	Uncharacterized protein n=4 Tax=Phytophthora TaxID=4783 RepID=A0A080Z783_PHYPR	0	170.683	164.98	146.148	130.98	5.62819	5.63288	4.56805	2.84893	179.542	169.723	178.34	155.124	171.068	167.901	172.61	148.339	152.569	155.356	137.269	139.399	136.654	133.271	130.756	123.24
[truncated: 17,016 more rows]

## Sheet: Table S5
TABLE S5 | Expression levels of Phytophthora cinnamomi genes. Gene expression levels, assessed as counts per million (CPM), were calculated for P. cinnamomi collected at four and ten days after incubation (DAI) in the absence (control, C) and presence of tagatose 5(T). Gene identifier (column A), simplified code (column B), three best protein hits based on BLAST-X results (e-value lower than 1×10…
[truncated: 24,250 more rows]

[truncated: 6 more sheets: Table S6, Table S7, Table S8, Table S9, Table S10, Table S11]
